# Supplementary material for: Understanding and Expanding Zinc Cation/Amine Frustrated Lewis Pair Catalyzed C–H Borylation
Source: ACS Catal. 2023 Jan 30;13(4):2286–94. doi: 10.1021/acscatal.2c05995 (PMC9942201; doi:10.1021/acscatal.2c05995)
Supplement: Supplementary file 2 — cs2c05995_si_002.xyz [file cs2c05995_si_002.xyz]

2
H2
H   0.00000  0.00000  0.37512
H   0.00000  0.00000 -0.37512

23
DMT
H   2.49389  2.00877 -0.66887
H   3.86061 -1.06694 -0.03461
H   3.86061  1.06694 -0.03461
C   2.78108 -1.24760  0.07892
C   2.78108  1.24760  0.07892
H   2.60460 -1.67891  1.08807
H   2.60460  1.67891  1.08807
N   2.06377 -0.00000 -0.14810
H   2.49389 -2.00877 -0.66887
C  -0.07465  1.21214 -0.04770
C   0.66649  0.00000 -0.07610
C  -1.47430  1.19931 -0.01789
C  -2.21235  0.00000 -0.00142
C  -0.07465 -1.21214 -0.04770
C  -1.47430 -1.19931 -0.01789
H   0.44100 -2.17543 -0.05357
H  -2.00721 -2.15809 -0.00259
C  -3.72480 -0.00000  0.06886
H  -4.15280  0.89112 -0.42120
H  -4.08831 -0.00001  1.11423
H  -4.15280 -0.89112 -0.42121
H  -2.00721  2.15809 -0.00259
H   0.44100  2.17543 -0.05357

24
DMTH+
H   2.23713  0.24122  2.13113
H   3.79776  0.04233 -1.22883
H   3.79525  0.01922  1.23768
C   2.72400 -0.19268 -1.25568
C   2.72142 -0.21607  1.25816
H   2.57427 -1.27959 -1.28976
H   2.57167 -1.30343  1.27184
N   2.07329  0.34335  0.00572
H   2.24124  0.28067 -2.12091
C  -0.20270  1.34322  0.00500
C   0.58271  0.18558  0.00277
C  -1.59905  1.21120 -0.00243
C  -2.21418 -0.05827 -0.00988
C   0.01343 -1.09441 -0.00770
C  -1.38353 -1.20162 -0.01495
H   0.62710 -2.00088 -0.01395
H  -1.83749 -2.19759 -0.02677
C  -3.71787 -0.19614  0.00900
H  -4.21376  0.71129 -0.36845
H  -4.07787 -0.36615  1.03988
H  -4.05207 -1.05303 -0.59753
H  -2.21832  2.11355 -0.00422
H   0.25259  2.34139  0.00870
H   2.24410  1.36269  0.01541

14
CatBH
C  -0.90636 -1.44324  0.00001
C   0.27389 -0.70242  0.00007
C  -2.10785 -0.70457  0.00001
C  -2.10785  0.70457  0.00001
C   0.27389  0.70242  0.00007
C  -0.90636  1.44324  0.00001
H  -0.89420  2.53609 -0.00006
H  -3.06156 -1.24109 -0.00005
H  -0.89420 -2.53608 -0.00006
H  -3.06156  1.24109 -0.00005
O   1.58786  1.15813 -0.00020
O   1.58786 -1.15813 -0.00020
B   2.36637 -0.00000  0.00057
H   3.55761  0.00000 -0.00050

19
N-MeIndole
C   0.66092 -1.48224 -0.00001
C  -0.15263 -0.33493 -0.00002
C   2.04743 -1.28877 -0.00001
C   2.60699  0.01342  0.00001
C   0.39010  0.99395  0.00001
C   1.79451  1.15145  0.00002
H   2.23842  2.15291  0.00003
H   2.71079 -2.15985 -0.00001
H   0.23145 -2.48946 -0.00001
H   3.69616  0.12668  0.00002
C  -0.72870  1.89969  0.00001
N  -1.53724 -0.22524 -0.00005
C  -1.87267  1.12566 -0.00002
C  -2.46850 -1.34005  0.00005
H  -2.92202  1.42065 -0.00001
H  -0.69411  2.98821  0.00000
H  -2.33372 -1.97139 -0.89653
H  -3.49673 -0.94927 -0.00037
H  -2.33422 -1.97090  0.89705

31
8
C   4.30987 -0.46543  0.00008
C   3.07085  0.19728  0.00029
C   4.28477 -1.86582 -0.00030
C   3.05997 -2.57671 -0.00043
C   1.82117 -0.49718  0.00005
C   1.83035 -1.90843 -0.00026
H   0.88657 -2.46196 -0.00040
H   5.22946 -2.41917 -0.00047
H   5.25695  0.08371  0.00016
H   3.07894 -3.67155 -0.00066
C   0.76501  0.50359  0.00028
N   2.79071  1.56473  0.00089
C   1.42199  1.73407  0.00059
C   3.78840  2.62286 -0.00078
H   1.00007  2.73956  0.00104
H   4.43034  2.55900  0.89530
H   3.27894  3.59739 -0.00029
H   4.42785  2.55847 -0.89861
B  -0.74655  0.30633  0.00025
C  -2.92623  0.73396 -0.00011
C  -2.74616 -0.66124  0.00026
C  -4.19343  1.31321 -0.00041
C  -3.82365 -1.54428  0.00032
C  -5.29224  0.42792 -0.00048
C  -5.11168 -0.96801 -0.00013
O  -1.39179 -0.94860  0.00050
O  -1.69032  1.35707 -0.00004
H  -4.32231  2.39882 -0.00067
H  -3.67136 -2.62681  0.00058
H  -5.98797 -1.62368 -0.00018
H  -6.30660  0.83892 -0.00079

73
[ZnNacNac]+
30       0.000000000      0.000000000      0.000000000
7        0.000000000      0.000000000      1.883643713
7        1.726283393      0.000000000     -0.753714559
6        2.691161426      0.084642322      0.203244568
6        2.445550010     -0.000263981      1.600730216
6        1.263074700     -0.084985781      2.384997702
1        3.359434400     -0.000416543      2.198915282
6        4.127009364      0.273545631     -0.240452946
1        4.186705912      0.994341014     -1.071732685
1        4.557487121     -0.674371789     -0.606640810
1        4.748384706      0.630430360      0.592869871
6        1.985571295      0.061104444     -2.170745163
6        1.564305670      1.232559400     -2.865630031
6        2.546484033     -1.051297326     -2.853773097
6        2.729235846     -0.935578144     -4.247085004
6        2.358827337      0.220777482     -4.941335750
6        1.770334015      1.292272581     -4.254555341
6        2.863257553     -2.376368934     -2.156473258
1        3.163476136     -1.775788944     -4.798120394
1        2.518134677      0.285939179     -6.022020440
1        1.474537741      2.187569976     -4.808624907
6        0.859658319      2.365539920     -2.114122811
6        1.770262391     -3.422156002     -2.487063335
1        0.766043747     -3.065028405     -2.197846230
1        1.964722163     -4.369186647     -1.955331955
1        1.744865443     -3.638999984     -3.568640642
6        4.263439120     -2.925214566     -2.508903536
1        2.833413344     -2.210355635     -1.065349370
1        4.333608947     -3.214346808     -3.571150451
1        4.480222560     -3.826494584     -1.911522975
1        5.059157830     -2.186187897     -2.314603211
6       -0.646330380      2.048753542     -1.947271581
1       -1.163333104      2.779203710     -1.303326560
1       -0.846623361      1.021341548     -1.513983393
1       -1.160589970      2.000290950     -2.922601383
6        1.009138296      3.755906085     -2.764918857
1        1.307825464      2.431063136     -1.105012706
1        0.487547237      3.819612780     -3.734809968
1        2.070537597      4.000513649     -2.930866187
1        0.578727340      4.531986447     -2.110692943
6        1.430901162     -0.274061410      3.878404995
1        2.443251304     -0.630887967      4.114468835
1        0.692991527     -0.994970494      4.265598162
1        1.267408570      0.673771957      4.419561360
1       -3.143136609     -1.999840370      0.105949162
1       -1.703527793     -4.531785592      1.375349194
1       -1.660477178     -2.779310786     -0.544380388
6       -2.130755198     -3.755569779      2.031485646
6       -2.043534333     -2.048629109      0.186968536
1       -1.858193021     -4.000102222      3.070644700
1       -1.726207605     -1.021389407     -0.170126861
6       -1.593919018     -2.365327147      1.633946516
1       -0.489790392     -2.431012458      1.640891277
1       -1.538133201      3.214659822      5.400465588
1       -3.228334396     -3.819110251      1.941561069
6       -0.592753711      2.925330208      4.911131090
1       -0.096462659      2.186192678      5.562618601
6       -1.194905348     -0.060878129      2.688290793
6       -0.830130598      2.376545381      3.486898523
6       -2.000511787     -1.232198063      2.580332762
6       -1.596217593      1.051630948      3.475602619
6       -2.800031827      0.936170811      4.200587342
6       -3.190968743     -1.291646032      3.324884535
6       -3.584724485     -0.220024311      4.138957211
1       -3.131121584      1.776475808      4.819007334
1       -3.817279983     -2.186826631      3.275547355
1        0.157861248      2.210309952      3.022964732
1       -4.511391075     -0.285000417      4.717359901
1        0.041650374      3.826469996      4.870775987
1       -2.571554416      3.639542243      3.026975180
6       -1.570210513      3.422482914      2.617484422
1       -1.004886184      4.369386443      2.582937236
1       -1.707041831      3.065391151      1.581430990

96
1
30       0.000000000      0.000000000      0.000000000
7        0.000000000      0.000000000      1.939804421
7        1.869707113      0.000000000     -0.482665475
6        2.777991108     -0.000999014      0.527159626
6        2.447501280      0.008306293      1.901775667
6        1.201883451     -0.016964638      2.569281250
1        3.312706284      0.006670838      2.568342462
6        4.258080066     -0.053417712      0.194120971
1        4.491904456      0.467147096     -0.745785721
1        4.582862599     -1.102103657      0.072978666
1        4.852665126      0.384579946      1.009284403
6        2.308294062     -0.069694985     -1.859360550
6        2.294161334      1.122083908     -2.644407143
6        2.678182108     -1.325400411     -2.418080618
6        3.034072634     -1.361260519     -3.781314288
6        3.029503451     -0.204534377     -4.568467986
6        2.662875914      1.023496833     -4.000923098
6        2.682264312     -2.625731425     -1.607896098
1        3.323916612     -2.316649032     -4.231036826
1        3.318520118     -0.255326958     -5.623096737
1        2.668828697      1.922831529     -4.623501937
6        1.927074337      2.482371963     -2.039878743
6        1.499735426     -3.540308169     -2.004473014
1        0.526356621     -3.040056062     -1.866881499
1        1.505331518     -4.460740918     -1.395575894
1        1.569625637     -3.838028091     -3.064868996
6        4.018168859     -3.393090172     -1.738420927
1        2.550657364     -2.366498516     -0.543079090
1        4.167842916     -3.779731282     -2.760996864
1        4.026710984     -4.260926580     -1.057557150
1        4.886796284     -2.758259771     -1.495701668
6        1.281572415      3.453595308     -3.050826090
1        0.883343028      4.337206783     -2.524674831
1        0.456688059      2.990063629     -3.619771950
1        2.016923476      3.825292353     -3.784643745
6        3.149884364      3.162621684     -1.376666628
1        1.190532066      2.296647068     -1.230632731
1        3.951077132      3.322532761     -2.118567503
1        3.563017476      2.560507017     -0.552849975
1        2.867151721      4.146673188     -0.965012287
6        1.243819659     -0.106706909      4.083312660
1        1.124527444     -1.157707530      4.402656825
1        0.430318026      0.463826538      4.555278508
1        2.209322110      0.250923492      4.469309771
1       -2.790487659     -3.639166418      2.059242536
1       -0.301640392     -4.336485527      4.011636974
1       -1.226795018     -4.390630340      1.646423974
6       -0.919332058     -3.441455114      4.196218701
6       -1.740056644     -3.425292230      1.795531028
1       -0.455015404     -2.867196700      5.015246074
1       -1.735617278     -2.897142565      0.824566053
6       -1.043101910     -2.601800038      2.904249215
1       -0.020022229     -2.381493138      2.552711392
1       -1.178832721      3.428524218      4.479771446
1       -1.902972309     -3.791035568      4.553466138
6       -0.537547390      3.238932889      3.601766839
1        0.314774374      2.624417887      3.931547967
6       -1.227245322     -0.023618654      2.705409183
6       -1.348590458      2.551912144      2.476018083
6       -1.758974717     -1.268370954      3.144766232
6       -1.917362347      1.203844131      2.934233015
6       -3.146522018      1.152512517      3.621174920
6       -3.000156556     -1.258342205      3.812868902
6       -3.689101631     -0.064279089      4.054164376
1       -3.690335834      2.081339440      3.819065342
1       -3.429346848     -2.205002315      4.157405066
1       -0.640549872      2.347530922      1.648053239
1       -4.646934669     -0.079900154      4.583589498
1       -0.139758675      4.208403428      3.255976459
1       -3.086208610      3.885284661      2.751039093
6       -2.426296584      3.522575423      1.944917049
1       -1.948240784      4.411893356      1.500524547
1       -3.071649718      3.060272983      1.177127495
1       -0.947213130      1.694449678     -2.378434637
1       -2.852006022     -0.979350415      0.335608920
1       -2.148140647     -4.768925558     -5.178810841
1       -0.718389237     -3.969051559     -5.889214069
7       -1.729438235      0.117297749     -1.135741648
6       -1.719519114     -0.913964593     -2.214132517
6       -2.599413203     -2.011326099     -2.192101227
6       -0.816547398     -0.781756915     -3.286981963
6       -0.820897847     -1.717385532     -4.328497157
6       -2.580475316     -2.946217086     -3.240468188
6       -1.707028920     -2.814613185     -4.335279839
6       -1.812607929      1.499113752     -1.734524164
6       -2.908321410     -0.033035549     -0.218570975
6       -1.728815018     -3.797126551     -5.483752415
1       -3.312511799     -2.159416508     -1.379719481
1       -0.088579500      0.034065196     -3.321340928
1       -2.892479558      0.785957292      0.512423994
1       -1.828029445      2.238149418     -0.918620538
1       -3.275673572     -3.791676301     -3.201821741
1       -0.107492990     -1.589080340     -5.148873664
1       -2.737356780      1.587546104     -2.331138800
1       -3.845513915      0.006856340     -0.801026195
1       -2.350933535     -3.416123210     -6.313981176

87
D
30       0.000000000      0.000000000      0.000000000
7        0.000000000      0.000000000      1.905190955
7        1.803987266      0.000000000     -0.597916832
6        2.741041041      0.002379890      0.389378682
6        2.450160527      0.003306873      1.774532223
6        1.225735038      0.001674498      2.488641543
1        3.335445748      0.005083947      2.412874398
6        4.199770362      0.003822728     -0.018263106
1        4.433022360      0.885346460     -0.639212397
1        4.436594046     -0.882115519     -0.631558312
1        4.857162455      0.008808040      0.861776607
6        2.190286562     -0.000827585     -1.993615625
6        2.337022919      1.243012623     -2.670154018
6        2.342137812     -1.244573685     -2.668663693
6        2.614295396     -1.213533117     -4.051164593
6        2.742125140     -0.001101603     -4.740998466
6        2.609353963      1.211744005     -4.052378480
6        2.191016781     -2.587261193     -1.949045534
1        2.732312562     -2.156942284     -4.593937254
1        2.957560790     -0.001164211     -5.814239250
1        2.723805999      2.154790490     -4.596330526
6        2.176998417      2.584328859     -1.949780310
6        0.831531692     -3.244158532     -2.286458678
1       -0.020167241     -2.590572630     -2.023210184
1        0.710886049     -4.195329609     -1.740766311
1        0.753621819     -3.460265666     -3.365939375
6        3.353277846     -3.558067263     -2.254141979
1        2.204231705     -2.391263118     -0.862239441
1        3.358631880     -3.874582171     -3.311004237
1        3.257287370     -4.469673244     -1.640760318
1        4.334000300     -3.102848963     -2.036833301
6        0.793331861      3.208164759     -2.249832039
1        0.665342078      4.158043003     -1.703574250
1       -0.035270697      2.535752258     -1.960358759
1        0.679642438      3.417590548     -3.327438352
6        3.306352417      3.582132552     -2.287928647
1        2.224828533      2.391445760     -0.863343095
1        3.271171839      3.903237567     -3.342825203
1        4.303359564      3.148582870     -2.103068913
1        3.208711711      4.489164056     -1.668096361
6        1.295510572      0.001613790      4.001301947
1        2.336695096      0.003714805      4.351577227
1        0.783573828     -0.883060607      4.416467866
1        0.779797704      0.883918205      4.416804586
1       -2.924259386     -3.425699283      1.656913530
1       -0.582339573     -4.480667129      3.604387572
1       -1.380632968     -4.192716602      1.193425726
6       -1.150193652     -3.573002754      3.869504203
6       -1.856877290     -3.232145235      1.453687660
1       -0.681550308     -3.125654455      4.761872002
1       -1.803795396     -2.579872478      0.561991719
6       -1.166073940     -2.588502380      2.679251318
1       -0.114813179     -2.394238230      2.401512060
1       -2.187138206      3.887487069      4.149953011
1       -2.166923297     -3.894838207      4.151861292
6       -1.167954154      3.568722018      3.873021014
1       -0.702137471      3.124030478      4.768200947
6       -1.213637849     -0.002782111      2.696142335
6       -1.174436189      2.582894737      2.683846555
6       -1.814752205     -1.247196989      3.032509302
6       -1.818818276      1.238986917      3.035126876
6       -3.065135565      1.205332009      3.691227912
6       -3.061221529     -1.218971592      3.688640008
6       -3.687589940     -0.008205493      4.009481141
1       -3.554641792      2.147076708      3.959455194
1       -3.547633589     -2.162935276      3.954799403
1       -0.121147493      2.392917351      2.410793341
1       -4.656948647     -0.010293065      4.517644552
1       -0.601982722      4.478048001      3.609609184
1       -2.931746666      3.411330638      1.653062909
6       -1.862657573      3.222292448      1.454622155
1       -1.389444170      4.184646452      1.195369225
1       -1.802832293      2.569355698      0.563815663
5       -3.062047225     -0.005176176     -0.442862647
6       -2.001630525     -0.014242951     -2.462835165
6       -3.387634255     -0.015846246     -2.639261702
6       -1.096384863     -0.018781957     -3.515364753
6       -3.962233740     -0.022213389     -3.907236565
6       -3.066810789     -0.026935070     -4.994667369
6       -1.671941282     -0.025292976     -4.803875102
8       -4.036222785     -0.010275799     -1.403113482
8       -1.755966904     -0.007397644     -1.050666334
1       -0.013052234     -0.017585701     -3.369607598
1       -5.046604130     -0.023456366     -4.039427005
1       -1.007626404     -0.029104380     -5.672057104
1       -3.468413962     -0.032016072     -6.011789631
1       -3.213732174      0.000549213      0.732546033

106
TS(D-E1)
30       0.000000000      0.000000000      0.000000000
7        0.000000000      0.000000000      1.908417812
7        1.810715585      0.000000000     -0.590082124
6        2.743448822      0.057964711      0.399373602
6        2.448766730      0.062544245      1.783323162
6        1.223998892      0.012983922      2.494493607
1        3.331939403      0.097436084      2.423822355
6        4.204124650      0.107775530      0.000751561
1        4.381470426      0.896482459     -0.748659729
1        4.517281657     -0.842996266     -0.463667404
1        4.844851771      0.293718814      0.873649292
6        2.205341299     -0.089457398     -1.980671540
6        2.216893795      1.091946907     -2.774321438
6        2.502254424     -1.366934270     -2.537974446
6        2.787239423     -1.433043569     -3.916379487
6        2.788558415     -0.284391502     -4.718375366
6        2.510015004      0.963045247     -4.146983507
6        2.495144431     -2.653872801     -1.707416174
1        3.015379299     -2.404431990     -4.367350456
1        3.017198249     -0.360718189     -5.786163287
1        2.526544229      1.859790570     -4.775459494
6        1.933530040      2.478636373     -2.192174406
6        1.270389874     -3.534146885     -2.051393741
1        0.318263586     -2.997282725     -1.895599119
1        1.257874105     -4.442366030     -1.425059180
1        1.296667411     -3.853965682     -3.107450643
6        3.801584582     -3.464045702     -1.870140372
1        2.411281384     -2.373211437     -0.642955016
1        3.914514790     -3.855542800     -2.895461586
1        3.799805517     -4.329870170     -1.186826808
1        4.695085603     -2.856619938     -1.647645459
6        0.645889963      3.092950853     -2.788559486
1        0.447277709      4.080910499     -2.338918035
1       -0.239620622      2.455910916     -2.617044515
1        0.743723839      3.236936555     -3.878718059
6        3.132177818      3.436064772     -2.387588810
1        1.779404867      2.364026770     -1.104176189
1        3.323456525      3.630956364     -3.456697185
1        4.059262654      3.025864852     -1.953345846
1        2.930501347      4.406583346     -1.903470345
6        1.295072173     -0.025027035      4.006689540
1        2.334520886     -0.104973170      4.353238412
1        0.719061149     -0.877571196      4.403338822
1        0.848730603      0.884429948      4.443840317
1       -3.090643233     -3.482096966      1.675090652
1       -0.567451218     -4.512830195      3.346594536
1       -1.597436552     -4.217989882      1.035817622
6       -1.082321028     -3.594215342      3.675344068
6       -2.057599221     -3.266616971      1.352725224
1       -0.495539013     -3.150072034      4.496677822
1       -2.122127291     -2.612573180      0.463905449
6       -1.239636840     -2.613170430      2.490782902
1       -0.226827309     -2.408075409      2.099925253
1       -1.975027493      3.675745172      4.602876750
1       -2.060506004     -3.892963238      4.088959539
6       -0.985247949      3.371279966      4.222335863
1       -0.481926261      2.805194893      5.024265966
6       -1.214472312     -0.031353970      2.697645070
6       -1.100939119      2.546812669      2.920250218
6       -1.853636036     -1.280855785      2.929209112
6       -1.782347442      1.194099086      3.145729218
6       -3.027976999      1.140169332      3.801503366
6       -3.097582942     -1.272532460      3.590923529
6       -3.687110108     -0.076680916      4.017159879
1       -3.487919544      2.070182691      4.151460846
1       -3.609638261     -2.222199096      3.778543070
1       -0.075207554      2.356428208      2.558365403
1       -4.655326083     -0.093222499      4.527215330
1       -0.406332851      4.292358854      4.040174452
1       -2.864603262      3.594691250      2.131932006
6       -1.829240460      3.363039202      1.827392353
1       -1.310606869      4.319724703      1.643831652
1       -1.881476462      2.812595301      0.871287393
5       -3.045197332     -0.035465767     -0.447816423
6       -1.954887103     -0.609997285     -2.368203987
6       -3.313461693     -0.924116111     -2.461709161
6       -1.049714314     -0.810338436     -3.401731505
6       -3.851557207     -1.488209767     -3.615867901
6       -2.952921385     -1.714167730     -4.677423164
6       -1.588781476     -1.380781041     -4.574814455
8       -3.974627208     -0.591646747     -1.284389012
8       -1.736929035     -0.058827644     -1.065723276
1        0.007909276     -0.544280317     -3.325406891
1       -4.913753550     -1.734279870     -3.681028903
1       -0.921734193     -1.564393514     -5.421365794
1       -3.326857598     -2.159766643     -5.603742965
1       -3.207883080      0.373002658      0.652077553
1       -4.764541392      1.313078452     -5.504171066
6       -6.577845115      1.769797434     -2.855692769
6       -7.230947114      1.609958212     -1.628303844
6       -5.298317025      2.354285708     -2.837109076
6       -6.627139211      2.024537827     -0.414934506
6       -3.289106108      3.228936857     -3.372135395
6       -4.714876677      2.396591449     -5.295609008
6       -4.660017184      2.771773440     -1.620668397
6       -5.354736045      2.603571891     -0.399297752
6       -3.378207676      3.317445860     -1.992931917
7       -4.440137307      2.650653487     -3.889184827
1       -3.911193675      2.835642675     -5.904299108
1       -7.054313035      1.462147220     -3.791988202
1       -8.230849447      1.165569883     -1.606589742
1       -7.174813168      1.896624524      0.524171702
1       -2.499275866      3.557659044     -4.047109477
1       -2.643639505      3.782862751     -1.337089553
1       -4.905891824      2.934352264      0.543433491
1       -5.670620680      2.859953577     -5.593885110

106
E1
30       0.000000000      0.000000000      0.000000000
7        0.000000000      0.000000000      1.925881485
7        1.853854512      0.000000000     -0.518999970
6        2.772624544      0.016186866      0.480270603
6        2.453974910      0.000568341      1.857720321
6        1.212392506     -0.011123894      2.536749347
1        3.323593770      0.001804137      2.517381221
6        4.241570981      0.052998769      0.108604969
1        4.455632132      0.899427224     -0.565174870
1        4.533493146     -0.861032405     -0.435907784
1        4.873452231      0.142699005      1.002934677
6        2.281120533     -0.013696535     -1.901490166
6        2.355330321      1.216491232     -2.613972466
6        2.554387072     -1.258876137     -2.534925497
6        2.873501709     -1.244469616     -3.907026812
6        2.929355782     -0.047459233     -4.632020427
6        2.676478498      1.169476118     -3.985804331
6        2.492482144     -2.592865072     -1.785541312
1        3.083849492     -2.191347468     -4.415158405
1        3.182740592     -0.061298867     -5.696962447
1        2.738099247      2.104261198     -4.553244132
6        2.091365739      2.567442409     -1.943644361
6        1.244295555     -3.408840962     -2.195992544
1        0.309891059     -2.848427883     -2.021057693
1        1.193795852     -4.351564305     -1.624634963
1        1.274159839     -3.664764298     -3.269148721
6        3.774662717     -3.434036982     -1.978794683
1        2.402358902     -2.371995785     -0.707544991
1        3.891511649     -3.767568372     -3.024131864
1        3.734255241     -4.338745130     -1.348967716
1        4.683311476     -2.870504774     -1.706959468
6        0.753574947      3.177938736     -2.423963939
1        0.558417044      4.138450996     -1.916689010
1       -0.097493549      2.503788477     -2.220354799
1        0.773976840      3.369690416     -3.511057197
6        3.252500971      3.564065205     -2.159261519
1        2.006394289      2.392410368     -0.856563892
1        3.363191416      3.839714519     -3.221964090
1        4.215770607      3.146675448     -1.821466293
1        3.068163903      4.494126035     -1.595147398
6        1.258515119     -0.021571994      4.052532650
1        2.289843322     -0.133342023      4.414571413
1        0.645596389     -0.841593306      4.460451129
1        0.843045845      0.913287194      4.466452786
1       -3.307084674     -3.516768957      2.250932228
1       -0.591898766     -4.368247062      3.538332921
1       -1.938799364     -4.259333073      1.391954252
6       -1.012509668     -3.398123442      3.853595689
6       -2.369513753     -3.295033981      1.712219392
1       -0.271026493     -2.903681596      4.503494291
1       -2.635896579     -2.718448991      0.811300904
6       -1.369696722     -2.538613782      2.617530036
1       -0.439364175     -2.386854564      2.040777336
1       -2.044514840      4.063937495      4.088460610
1       -1.906432402     -3.605038057      4.466901273
6       -1.027999972      3.655318440      3.955983403
1       -0.711181100      3.223697208      4.919973415
6       -1.209158029      0.046590478      2.722171534
6       -0.963332794      2.615845613      2.816978903
6       -1.896156983     -1.160470961      3.026139724
6       -1.706473955      1.314703924      3.138458197
6       -2.922005972      1.346853489      3.848309736
6       -3.104880259     -1.067921720      3.744972816
6       -3.619790730      0.168570302      4.149423445
1       -3.321007156      2.308277126      4.186587971
1       -3.648082066     -1.985659650      3.994021058
1        0.101698879      2.367385144      2.663076030
1       -4.556248238      0.215309493      4.714828740
1       -0.364904403      4.506911901      3.728755278
1       -2.548611147      3.483912595      1.570226651
6       -1.474964208      3.235988288      1.495691242
1       -0.926938550      4.163364930      1.255746998
1       -1.344602068      2.540160435      0.645848019
5       -2.981831606     -0.087645325     -0.618442651
6       -1.655495585     -0.569406251     -2.478919369
6       -2.825853399     -1.355893505     -2.479236419
6       -0.792014045     -0.496276747     -3.567800574
6       -3.153150610     -2.135273982     -3.595912411
6       -2.283310923     -2.083761842     -4.702867643
6       -1.131304385     -1.276517351     -4.694720957
8       -3.527655338     -1.239124742     -1.315137444
8       -1.562202289      0.100835983     -1.233271127
1        0.108824591      0.122866956     -3.555242366
1       -4.048178894     -2.763250549     -3.589796784
1       -0.476427363     -1.251056451     -5.569906860
1       -2.512539200     -2.684738862     -5.588209817
1       -2.953162763     -0.128276412      0.582919725
1       -5.904095371     -0.041976185     -4.467914226
6       -4.005611077      1.502635225     -2.468418509
6       -6.083986815      0.967690486     -1.759386117
6       -7.445259897      0.637279669     -1.728450655
6       -8.032885286      0.525806172     -0.460160261
6       -5.304965935      1.169739737     -0.593711915
6       -3.903847805      1.408252692     -1.032129031
6       -7.277700411      0.726528649      0.716540849
6       -5.909898644      1.037280833      0.665236150
6       -5.672397392      1.016914559     -4.268981077
7       -5.243415836      1.180878184     -2.880057786
1       -4.864454099      1.342434632     -4.937959876
1       -8.027796896      0.473597539     -2.639402011
1       -9.095270262      0.276941272     -0.382928172
1       -7.771574941      0.632241094      1.688335133
1       -5.327363233      1.166798504      1.582396980
1       -3.227425253      1.736951923     -3.195026591
1       -6.569085300      1.628663715     -4.454111289
1       -3.287076675      2.155784156     -0.516750181

106
TS(E1-E2)
30       0.000000000      0.000000000      0.000000000
7        0.000000000      0.000000000      1.926828416
7        1.856717508      0.000000000     -0.517474861
6        2.774551589      0.039673059      0.482405874
6        2.454258851      0.046758060      1.859015652
6        1.212262195      0.016347376      2.537472357
1        3.322838283      0.072789935      2.519567289
6        4.244206348      0.073675608      0.112655242
1        4.454053135      0.889523947     -0.598785741
1        4.545269762     -0.862420595     -0.387889998
1        4.872678641      0.208313432      1.003787975
6        2.286094608     -0.056733629     -1.897765971
6        2.356876676      1.148952166     -2.650929849
6        2.568234050     -1.320453071     -2.489599612
6        2.890235345     -1.349255254     -3.860755618
6        2.942713089     -0.176706240     -4.624892990
6        2.683061821      1.059495622     -4.019305607
6        2.515916262     -2.629531989     -1.696693616
1        3.105998463     -2.311287367     -4.337096488
1        3.199151878     -0.224565490     -5.688084032
1        2.745440306      1.975956042     -4.616208531
6        2.092908376      2.520720212     -2.024541997
6        1.275805624     -3.470241347     -2.080539254
1        0.335558201     -2.914984576     -1.922379597
1        1.236481168     -4.395294926     -1.480176911
1        1.307405622     -3.758946148     -3.145227035
6        3.805825626     -3.465233636     -1.861286985
1        2.422751374     -2.374101474     -0.626634730
1        3.925554006     -3.833499064     -2.894590579
1        3.773119191     -4.348175868     -1.200909642
1        4.709796294     -2.885113128     -1.609269025
6        0.780743468      3.139170660     -2.562374077
1        0.583713130      4.111873256     -2.077986077
1       -0.081360670      2.473534779     -2.377156022
1        0.843463612      3.311301689     -3.651314142
6        3.275513397      3.493871674     -2.231022264
1        1.970676215      2.375893605     -0.936654160
1        3.428850318      3.729002849     -3.298218459
1        4.219133807      3.074228732     -1.844581028
1        3.086922388      4.445611450     -1.705544036
6        1.259226933      0.017538331      4.053301386
1        2.291466203     -0.085374350      4.415501097
1        0.650202058     -0.801356251      4.468799207
1        0.839320782      0.954109983      4.459123376
1       -3.193043369     -3.645970259      2.260058092
1       -0.427367299     -4.400578441      3.463886950
1       -1.823991818     -4.313337082      1.343876191
6       -0.866467345     -3.445170817      3.798528061
6       -2.284749751     -3.373891480      1.694844050
1       -0.119455161     -2.932369615      4.427519366
1       -2.604497812     -2.793175747      0.813974653
6       -1.288860984     -2.589667095      2.580398728
1       -0.380364569     -2.399739339      1.980238338
1       -2.125667762      3.940856760      4.212753428
1       -1.734234705     -3.681564100      4.438170040
6       -1.102306108      3.580110333      4.012354382
1       -0.715564201      3.136476900      4.944865931
6       -1.208486889     -0.002394672      2.726759712
6       -1.060196550      2.573467284      2.843252821
6       -1.854461657     -1.235368026      3.015171695
6       -1.746749876      1.241694548      3.162936225
6       -2.958075288      1.223627679      3.879497373
6       -3.060833048     -1.192679120      3.742988137
6       -3.613954580      0.019542139      4.168407724
1       -3.391210530      2.167216720      4.226245453
1       -3.572666051     -2.131376112      3.980354562
1        0.002961466      2.364817640      2.629634485
1       -4.551720317      0.027734438      4.733112220
1       -0.487413754      4.464537193      3.774483990
1       -2.734469607      3.423004072      1.704903394
6       -1.661051473      3.205048888      1.565349594
1       -1.148036958      4.149722327      1.313494501
1       -1.566313269      2.519769014      0.702738882
5       -2.926183081     -0.050755684     -0.620130837
6       -1.617385670     -0.665547861     -2.447452157
6       -2.738957124     -1.505970484     -2.331752018
6       -0.780698084     -0.663547727     -3.557290283
6       -3.051595614     -2.414199847     -3.346239200
6       -2.210105037     -2.436268541     -4.476708351
6       -1.102656773     -1.577272502     -4.585675035
8       -3.415976765     -1.298470414     -1.155643990
8       -1.534057694      0.141967674     -1.276316638
1        0.086881582     -0.002446505     -3.631756195
1       -3.921216538     -3.069999717     -3.258115396
1       -0.470462470     -1.612590432     -5.477223872
1       -2.431073880     -3.134673834     -5.289531076
1       -2.865354615      0.063850352      0.574127360
1       -2.640934137      2.749007654     -4.930997251
6       -3.372812595      2.361826377     -1.851342337
6       -4.782224323      1.570227158     -3.424776805
6       -5.473452990      1.374129278     -4.627663161
6       -6.515838189      0.436946990     -4.603033996
6       -5.072015134      0.866179632     -2.230090652
6       -4.099723900      1.305546713     -1.195233798
6       -6.835195657     -0.268778345     -3.421395538
6       -6.117518921     -0.070715046     -2.231993916
6       -3.112855155      3.351061762     -4.137985860
7       -3.725778131      2.471593786     -3.142187227
1       -2.350899740      3.974282185     -3.650795169
1       -5.225029468      1.922611504     -5.540645166
1       -7.092497234      0.252805766     -5.514093708
1       -7.660497043     -0.987121090     -3.437092039
1       -6.364144913     -0.634599625     -1.328416207
1       -2.587803351      3.000048147     -1.443652587
1       -3.884054123      3.998877606     -4.583910802
1       -4.472765468      1.525475404     -0.186040010

106
E2
30       0.000000000      0.000000000      0.000000000
7        0.000000000      0.000000000      1.935695558
7        1.864578168      0.000000000     -0.504533441
6        2.778469931      0.009740957      0.499575383
6        2.454498819     -0.023189210      1.874291918
6        1.211315601     -0.031383034      2.548517826
1        3.321220304     -0.034373019      2.538076245
6        4.250539410      0.053267341      0.139465170
1        4.461284481      0.877312615     -0.561878983
1        4.560014273     -0.876030169     -0.368307012
1        4.871721950      0.181105560      1.036753198
6        2.311969904     -0.016469337     -1.880991628
6        2.372742992      1.207851371     -2.603936917
6        2.631535733     -1.260309312     -2.495557335
6        2.979925741     -1.249791394     -3.860379496
6        3.022273109     -0.058871010     -4.596206811
6        2.726372686      1.157274182     -3.967507725
6        2.596405327     -2.589022817     -1.733949473
1        3.224812291     -2.195675757     -4.354540825
1        3.299221575     -0.076577613     -5.655169039
1        2.780369343      2.088414099     -4.541985370
6        2.075545486      2.560762892     -1.951797734
6        1.376557401     -3.445748610     -2.145950711
1        0.423532407     -2.915614879     -1.980148829
1        1.354940012     -4.385829139     -1.568302071
1        1.420664907     -3.707331028     -3.217009854
6        3.902730771     -3.397324660     -1.907593639
1        2.490146287     -2.361295038     -0.658871653
1        4.033171904     -3.745160155     -2.946630811
1        3.883389874     -4.292500349     -1.263350283
1        4.795608921     -2.806051890     -1.641927764
6        0.782896746      3.190499863     -2.522754002
1        0.574400665      4.154855497     -2.025666444
1       -0.089153894      2.527604297     -2.382399316
1        0.880667581      3.386357954     -3.604694041
6        3.262549926      3.541520162     -2.087227139
1        1.914279322      2.385916318     -0.873189569
1        3.456805902      3.801365523     -3.141908543
1        4.191704243      3.115429742     -1.673616463
1        3.050286556      4.480508482     -1.547747840
6        1.267470859     -0.038114542      4.064972647
1        2.245802176     -0.396908863      4.415444611
1        0.474454266     -0.664696109      4.499347702
1        1.120807239      0.981928182      4.462307173
1       -3.413165555     -3.545919961      2.468960760
1       -0.575793166     -4.286587772      3.431934842
1       -2.141657283     -4.272419004      1.468498975
6       -0.945471071     -3.299118465      3.757306975
6       -2.562434356     -3.309940858      1.806609561
1       -0.118119125     -2.782481783      4.271106544
1       -2.953723290     -2.779363299      0.924259483
6       -1.476593793     -2.495570256      2.544531708
1       -0.629516854     -2.354215570      1.847587505
1       -1.618274376      3.861284125      4.650861595
1       -1.747142667     -3.466342918      4.497415407
6       -0.659074854      3.436781110      4.308336128
1       -0.262444766      2.815475234      5.128403089
6       -1.207935367      0.075976620      2.731556095
6       -0.821516767      2.624701504      3.003595801
6       -1.958888586     -1.108055671      2.978435563
6       -1.642821304      1.346164271      3.206931144
6       -2.870317954      1.410865275      3.895025084
6       -3.169510229     -0.983778403      3.688641259
6       -3.632433087      0.260115328      4.132769927
1       -3.225492683      2.377274743      4.268711456
1       -3.759496164     -1.882213750      3.896660538
1        0.188349006      2.333032235      2.667747460
1       -4.578547458      0.331111578      4.678890138
1        0.034888243      4.279848909      4.150896548
1       -2.447681400      3.826939546      2.150838787
6       -1.419058459      3.515632728      1.890884956
1       -0.815409250      4.429723132      1.753219958
1       -1.449381834      2.979946294      0.925033498
5       -2.906388253     -0.247351492     -0.650351723
6       -1.499277306     -0.715785782     -2.461675410
6       -2.522950483     -1.674677565     -2.374879896
6       -0.648592376     -0.614632965     -3.554950315
6       -2.692880261     -2.626257654     -3.384791839
6       -1.826799616     -2.553439428     -4.494166142
6       -0.834195921     -1.562649923     -4.585649197
8       -3.280890644     -1.519475795     -1.244565926
8       -1.538374902      0.102729270     -1.291609055
1        0.130871580      0.148422973     -3.618651605
1       -3.478674156     -3.382757722     -3.310947401
1       -0.183146494     -1.520888575     -5.462916197
1       -1.938650957     -3.280397814     -5.304363068
1       -2.862925017     -0.191745539      0.551279431
1       -2.162943850      4.582763878     -2.049175822
6       -3.842368603      2.236428507     -0.664488869
6       -3.902416943      2.466244975     -2.909498469
6       -3.851893090      3.006851299     -4.202104950
6       -4.279163669      2.173447116     -5.244498495
6       -4.327881352      1.142282868     -2.629124903
6       -4.198798601      0.934099887     -1.163825266
6       -4.737296347      0.860756587     -4.990093378
6       -4.763150771      0.332304739     -3.691613770
6       -3.138428370      4.472097077     -1.549135231
7       -3.609721958      3.091767011     -1.673151299
1       -3.034840355      4.724796613     -0.485526441
1       -3.511694195      4.028206159     -4.394947572
1       -4.267862232      2.550923467     -6.271106909
1       -5.080193536      0.244803956     -5.826651694
1       -5.116856366     -0.685350712     -3.508125111
1       -3.691144465      2.542200197      0.371147370
1       -3.866176201      5.153259495     -2.018012666
1       -4.993818675      0.399922158     -0.623680508

129
TS(E2-F1)
30       0.000000000      0.000000000      0.000000000
7        0.000000000      0.000000000      1.940742676
7        1.882683954      0.000000000     -0.465140086
6        2.787842502     -0.002061792      0.542627188
6        2.452321213     -0.040075961      1.916488290
6        1.201840138     -0.034493713      2.572348297
1        3.312230450     -0.059433842      2.588518144
6        4.263306390      0.041979752      0.195832883
1        4.485998695      0.895367098     -0.465999504
1        4.567193304     -0.865373088     -0.352888875
1        4.879431921      0.124214417      1.101937321
6        2.341446051      0.024786871     -1.838172553
6        2.415856722      1.272655187     -2.518617299
6        2.655189897     -1.199682172     -2.492300675
6        3.018521241     -1.146125842     -3.852112168
6        3.078760708      0.068883113     -4.545721836
6        2.783431444      1.264816236     -3.879268446
6        2.594966260     -2.553647800     -1.778841394
1        3.258561214     -2.077143651     -4.376194273
1        3.365865556      0.085260703     -5.602066639
1        2.845380836      2.214250750     -4.421941107
6        2.108102959      2.604063061     -1.827858094
6        1.386033362     -3.390697516     -2.258216743
1        0.431080243     -2.859175248     -2.110442106
1        1.340245429     -4.348142432     -1.710863867
1        1.466213017     -3.619812702     -3.334689028
6        3.904278778     -3.359266244     -1.941878774
1        2.457043341     -2.362246126     -0.700166561
1        4.068672924     -3.662111599     -2.990228446
1        3.861433589     -4.281228653     -1.337474165
1        4.789220868     -2.783362039     -1.621372442
6        0.801919444      3.230427940     -2.370367800
1        0.579237817      4.176817863     -1.847390615
1       -0.061808646      2.555329423     -2.241795248
1        0.888145202      3.456331842     -3.447525618
6        3.281443144      3.603306442     -1.945201015
1        1.959324330      2.398523310     -0.752823237
1        3.460175267      3.900089910     -2.992921590
1        4.221248836      3.177704601     -1.555076380
1        3.061600273      4.522042658     -1.374812839
6        1.223765030     -0.045622985      4.088822425
1        2.246853078     -0.178769217      4.466965037
1        0.588501822     -0.852090833      4.489266326
1        0.823235551      0.898838123      4.495179207
1       -3.313250027     -3.447088433      2.254774125
1       -0.714461948     -4.276520341      3.813882147
1       -1.889661636     -4.268554220      1.576803308
6       -1.163544344     -3.296389110      4.048360353
6       -2.323567491     -3.277229443      1.794118681
1       -0.489310992     -2.774367725      4.748104761
1       -2.479531470     -2.752444434      0.837339206
6       -1.397840261     -2.488963915      2.749061640
1       -0.420574070     -2.372999804      2.247959081
1       -1.664429653      3.913983437      4.463013568
1       -2.112234527     -3.483609284      4.580785768
6       -0.707132214      3.509797013      4.090803220
1       -0.257548719      2.922037956      4.908548273
6       -1.216490120      0.095234026      2.717983528
6       -0.901282699      2.663173682      2.811894902
6       -1.933569459     -1.087127968      3.052696004
6       -1.700678903      1.384081945      3.082130598
6       -2.949450535      1.466057107      3.729832444
6       -3.171496738     -0.946413432      3.711163964
6       -3.688141857      0.314341606      4.035083283
1       -3.335231613      2.448175075      4.025950002
1       -3.734580822     -1.845921396      3.983256273
1        0.100350877      2.366356720      2.456532306
1       -4.648774211      0.398728543      4.554245305
1       -0.044992429      4.367976275      3.884961042
1       -2.545660601      3.868706111      2.005337062
6       -1.543665919      3.518944534      1.697571006
1       -0.929828365      4.412200782      1.489060524
1       -1.655545439      2.952018362      0.757250903
5       -2.952928798     -0.243338069     -0.668734378
6       -1.473777472     -0.658519888     -2.472321387
6       -2.504435169     -1.619270581     -2.445830324
6       -0.626321075     -0.494198794     -3.561329014
6       -2.689043021     -2.484839885     -3.530283269
6       -1.824880707     -2.343887437     -4.636580041
6       -0.817643796     -1.365394692     -4.657674724
8       -3.248713149     -1.555178802     -1.305369247
8       -1.506990920      0.094958917     -1.267898665
1        0.155643775      0.268909408     -3.574978777
1       -3.492377141     -3.226090562     -3.512659365
1       -0.166174957     -1.267540264     -5.530351185
1       -1.952144104     -3.006198552     -5.498702213
1       -2.870395194     -0.306467237      0.538636579
1       -4.146139079      5.203523497     -0.402394830
6       -4.277675349      1.988445297     -0.171576432
6       -4.511284392      2.987614551     -2.175223296
6       -4.732460297      3.933463393     -3.188589165
6       -4.607503497      3.482958925     -4.508592034
6       -4.180764821      1.625250260     -2.423072975
6       -4.051469675      0.933830733     -1.110122591
6       -4.278382865      2.136842337     -4.788866050
6       -4.068020227      1.203376345     -3.764064194
6       -4.883180047      4.432308470     -0.124920761
7       -4.561694947      3.166785305     -0.779919162
1       -4.862907744      4.290700436      0.964326797
1       -4.987320632      4.973911839     -2.965922804
1       -4.766497646      4.184208629     -5.333281814
1       -4.182173566      1.817624377     -5.831278101
1       -3.814922098      0.166585158     -4.002857480
1       -4.230088285      1.932216748      0.918732447
1       -5.887608214      4.773467686     -0.425984537
1       -7.564247519      0.797251629     -1.399454513
6       -7.310749378      0.244823562     -0.485043051
1       -8.215145688     -0.263648045     -0.107328450
1       -6.947459203      0.954837226      0.276343191
1       -8.546394179     -3.917247584     -5.673965016
7       -6.231635968     -0.741153594     -0.767554920
6       -6.628509812     -2.982095348     -1.833676437
1       -6.486799805     -3.496315627     -0.880782440
6       -6.529121208     -1.583805416     -1.928057257
6       -6.915477427     -3.744264509     -2.978397233
1       -5.079791399      0.093396829     -0.985870161
1       -6.990326579     -4.833124207     -2.882660421
6       -6.716055889     -0.966881716     -3.180894666
6       -7.118124368     -3.144344070     -4.234773649
6       -7.006041927     -1.739390181     -4.310657833
6       -7.463958713     -3.966824873     -5.456195872
1       -6.608603630      0.116862222     -3.285227081
1       -7.142490794     -1.238363331     -5.275450247
6       -5.877014257     -1.479758014      0.468688061
1       -5.539325246     -0.751228397      1.222394459
1       -6.745367093     -2.033105061      0.869415785
1       -7.205160784     -5.028509262     -5.316691191
1       -6.937678510     -3.600484245     -6.353535138
1       -5.049033916     -2.166794114      0.249900858

129
F1
30       0.000000000      0.000000000      0.000000000
7        0.000000000      0.000000000      1.941583128
7        1.883271307      0.000000000     -0.469005919
6        2.788517429      0.013298834      0.539830575
6        2.453558935     -0.032943713      1.912014838
6        1.202903294     -0.038756966      2.569584924
1        3.313643964     -0.046887468      2.584175330
6        4.263515793      0.082265454      0.193655339
1        4.468909658      0.933446632     -0.476626816
1        4.588516486     -0.824138171     -0.344418645
1        4.876077202      0.187439673      1.099873512
6        2.346143044      0.004819297     -1.839767465
6        2.381922990      1.235445378     -2.553801947
6        2.698160472     -1.227165686     -2.461854494
6        3.061390330     -1.198886102     -3.822340204
6        3.084673515     -0.000807534     -4.548039286
6        2.751129758      1.202251070     -3.913941683
6        2.665373022     -2.564294230     -1.715227811
1        3.330265491     -2.135454863     -4.322031828
1        3.371263501     -0.003842051     -5.604647951
1        2.780628371      2.138159888     -4.482066700
6        2.028429592      2.573848731     -1.900544763
6        1.451668952     -3.418436195     -2.150988268
1        0.497965332     -2.886015558     -1.996685256
1        1.419493192     -4.363092123     -1.580813290
1        1.512143838     -3.671738647     -3.223570815
6        3.975701336     -3.366259772     -1.884081522
1        2.546314430     -2.349158559     -0.639016005
1        4.121125776     -3.697696928     -2.926588193
1        3.951614254     -4.271271440     -1.253576196
1        4.862606176     -2.775769740     -1.597682825
6        0.714396883      3.152366768     -2.476143810
1        0.460285225      4.104486722     -1.979380007
1       -0.135120017      2.461166314     -2.341689275
1        0.809705745      3.354405685     -3.557206059
6        3.178356318      3.599209186     -2.026494092
1        1.870831345      2.390076517     -0.822724565
1        3.366385620      3.871781234     -3.079219709
1        4.122189821      3.209110507     -1.609547366
1        2.924731700      4.526802125     -1.485465939
6        1.236333342     -0.058587720      4.086483460
1        2.239282081     -0.321362532      4.451390419
1        0.504978676     -0.772403827      4.496294875
1        0.972114874      0.932042142      4.495459325
1       -3.459507445     -3.393992403      2.275899793
1       -0.753375783     -4.329028501      3.502074458
1       -2.134843313     -4.178872869      1.386764057
6       -1.128264099     -3.342135715      3.823684050
6       -2.528369740     -3.200655582      1.713265686
1       -0.349796260     -2.873012660      4.448041003
1       -2.784287118     -2.611903817      0.816951980
6       -1.487847823     -2.473004434      2.595145718
1       -0.568352453     -2.350531284      1.995345416
1       -1.522294882      3.870543770      4.634233748
1       -2.011395293     -3.510828414      4.464274523
6       -0.584675258      3.459445931      4.221740476
1       -0.121456186      2.841442244      5.009472732
6       -1.208066296      0.098554240      2.732785830
6       -0.834991950      2.657543132      2.923686799
6       -1.957446427     -1.077499800      3.015698785
6       -1.642079462      1.379694340      3.177966215
6       -2.860007605      1.457632269      3.882583106
6       -3.160357604     -0.940829454      3.735613283
6       -3.618082444      0.312419858      4.159641671
1       -3.207995149      2.433618639      4.238396531
1       -3.743048741     -1.837254621      3.975346661
1        0.149803844      2.362010571      2.522655569
1       -4.553041999      0.395215897      4.723897490
1        0.085574707      4.312129997      4.019594374
1       -2.490358685      3.915958171      2.219257766
6       -1.508402730      3.557433820      1.862640507
1       -0.884587706      4.444452658      1.656609001
1       -1.678648538      3.022782807      0.913356851
5       -3.023872936      0.036104885     -0.647522134
6       -1.588207352     -0.634096717     -2.475940880
6       -2.815640692     -1.314810106     -2.588080877
6       -0.649729146     -0.638415816     -3.503453415
6       -3.110344846     -2.068410511     -3.728038702
6       -2.154054837     -2.103981752     -4.764742065
6       -0.949198628     -1.394459033     -4.658985412
8       -3.619698648     -1.124881698     -1.490812759
8       -1.518410252      0.038105327     -1.243957394
1        0.283608348     -0.076712207     -3.425138061
1       -4.060792615     -2.602890247     -3.814574600
1       -0.223823558     -1.417839174     -5.476809004
1       -2.365797743     -2.687184220     -5.666081660
1       -2.945687423     -0.290279139      0.518568567
1       -5.211228295      5.227848893      0.407829065
6       -4.343586850      2.139086276      0.161663661
6       -4.980905142      3.246573490     -1.690660985
6       -5.529322229      4.160143647     -2.608720436
6       -5.286916219      3.930910946     -3.968343784
6       -4.195337019      2.113244730     -2.090274040
6       -3.790891582      1.401316734     -0.882971707
6       -4.511730944      2.825209179     -4.394768358
6       -3.964311692      1.921272052     -3.474926563
6       -5.710959499      4.248666241      0.512936545
7       -5.058112174      3.233902349     -0.301299121
1       -5.668779546      3.943503557      1.568675709
1       -6.116620203      5.023110676     -2.278802355
1       -5.694504882      4.623746801     -4.711156852
1       -4.323673646      2.685759040     -5.464474910
1       -3.343345744      1.089613605     -3.824639341
1       -4.273712337      1.954266931      1.235625433
1       -6.769905671      4.363333420      0.223078730
1       -6.815644700      0.678495261     -1.386444886
6       -6.907536034     -0.194930032     -0.727906453
1       -7.965988539     -0.419648793     -0.529862363
1       -6.356479028     -0.005778490      0.203753972
1       -9.436850446     -1.210425141     -6.854380951
7       -6.288416691     -1.384292681     -1.421958046
6       -7.904933982     -2.586653142     -2.943674517
1       -8.227971872     -3.242878036     -2.131299302
6       -6.918596506     -1.611084113     -2.754753751
6       -8.485491087     -2.728315315     -4.214593241
1       -5.237327902     -1.167391692     -1.577138414
1       -9.251723029     -3.496035970     -4.364287274
6       -6.514517623     -0.775570730     -3.807921424
6       -8.104650664     -1.907847783     -5.294370891
6       -7.109446219     -0.932675099     -5.065715203
6       -8.749138893     -2.051617717     -6.654442634
1       -5.748973018     -0.005149172     -3.654320873
1       -6.788826848     -0.282255335     -5.886272114
6       -6.272080714     -2.583743164     -0.518212523
1       -5.618192182     -2.350811226      0.333348252
1       -7.288317263     -2.802137090     -0.161136883
1       -9.331035941     -2.983096585     -6.732276099
1       -7.994662880     -2.049401362     -7.458816506
1       -5.867264937     -3.441126330     -1.072150274

129
TS(F1-F2)
30       0.000000000      0.000000000      0.000000000
7        0.000000000      0.000000000      1.965382224
7        1.873758092      0.000000000     -0.507816629
6        2.744935188     -0.307913991      0.485699988
6        2.388715760     -0.531299986      1.838351189
6        1.181286385     -0.314570779      2.546316229
1        3.227144856     -0.825065763      2.474649280
6        4.227584014     -0.394323494      0.166263350
1        4.693679655      0.604826157      0.227360435
1        4.408855918     -0.771744230     -0.850729733
1        4.738412385     -1.043254131      0.893200651
6        2.381774902      0.419199909     -1.798702992
6        2.894456427      1.740101962     -1.950231721
6        2.342735924     -0.485460113     -2.896930027
6        2.843643609     -0.046011146     -4.138027722
6        3.353137557      1.246095668     -4.303785523
6        3.368751018      2.127750954     -3.217787851
6        1.818207877     -1.915075830     -2.759219107
1        2.834720730     -0.733448978     -4.989612574
1        3.737424151      1.565679252     -5.277785934
1        3.760843554      3.141089962     -3.353593125
6        2.914833455      2.759125664     -0.806987085
6        0.943125287     -2.346868382     -3.954438657
1        0.154193576     -1.606777183     -4.167103413
1        0.455646518     -3.311462172     -3.737433659
1        1.540028406     -2.478334775     -4.873618344
6        2.972209034     -2.925131085     -2.551407966
1        1.184903925     -1.953231786     -1.853725528
1        3.663973172     -2.909380561     -3.411681446
1        2.575166516     -3.950570685     -2.454937461
1        3.557900279     -2.703729146     -1.644110350
6        1.797247373      3.809826544     -1.000030720
1        1.800038240      4.536807774     -0.168501356
1        0.803008225      3.334117243     -1.046716705
1        1.940223543      4.365935806     -1.942622574
6        4.285842965      3.454562755     -0.649426809
1        2.704767065      2.226774197      0.136767647
1        4.519396969      4.100310458     -1.513240820
1        5.109193818      2.727196258     -0.549888515
1        4.287612617      4.096924664      0.247842330
6        1.273171089     -0.426964838      4.058816080
1        1.980370493     -1.223718139      4.337199395
1        0.297222735     -0.630769114      4.521704668
1        1.657229227      0.513747259      4.491163103
1       -4.219514145     -2.635816549      2.559576413
1       -1.600836392     -3.978987738      3.288343812
1       -3.235104636     -3.523715935      1.377323305
6       -1.687202836     -2.934899806      3.635947425
6       -3.406043864     -2.528531361      1.820549146
1       -0.716704779     -2.641762497      4.067976589
1       -3.751207295     -1.854158019      1.019455042
6       -2.106681208     -2.007742036      2.468889862
1       -1.310904824     -2.052287761      1.705496869
1       -0.433388361      3.817253177      5.076098774
1       -2.437099173     -2.908854231      4.445866654
6        0.357059553      3.220214987      4.589245465
1        0.607240316      2.389533214      5.269508761
6       -1.146730977      0.378250843      2.757970244
6       -0.090062588      2.713921610      3.197454457
6       -2.210174017     -0.555080647      2.938058892
6       -1.228538627      1.694142171      3.302952955
6       -2.404906406      2.062962384      3.985670620
6       -3.356956574     -0.133924426      3.640570382
6       -3.464917095      1.164904508      4.153224212
1       -2.480491938      3.070380284      4.409484986
1       -4.171573077     -0.846849716      3.805141506
1        0.774975386      2.217014437      2.726369241
1       -4.359939620      1.466888961      4.707756390
1        1.246128898      3.866797226      4.494418537
1       -1.359620967      4.437492423      2.697033469
6       -0.476306542      3.908078943      2.297105326
1        0.352052229      4.635374859      2.241459240
1       -0.707587751      3.575701267      1.271796605
5       -2.668423234      0.007375058     -1.356477903
6       -1.741134964     -2.178881678     -1.396557558
6       -2.667943288     -2.039455506     -2.449864455
6       -1.137944105     -3.392809234     -1.085557882
6       -3.003002104     -3.141424871     -3.242022745
6       -2.398859818     -4.381966696     -2.939568849
6       -1.485806992     -4.509790964     -1.881321719
8       -3.139025780     -0.758124034     -2.564754570
8       -1.579343851     -0.945352112     -0.764217092
1       -0.426374759     -3.481519027     -0.259137506
1       -3.700111538     -3.036802433     -4.079036567
1       -1.036633116     -5.482735629     -1.662371913
1       -2.650511672     -5.257949620     -3.545005270
1       -3.589257386      0.027728685     -0.487751167
1       -1.007251000      5.540814673     -0.804319576
6       -2.319555393      2.588940267     -0.825733602
6       -1.477677047      3.428707817     -2.739830443
6       -1.013468625      4.272938107     -3.764015787
6       -0.649685575      3.667609512     -4.972394210
6       -1.574777616      2.009365840     -2.886112733
6       -2.118131217      1.467121799     -1.642549168
6       -0.749225117      2.265993790     -5.150054879
6       -1.208245205      1.434009113     -4.124050756
6       -2.014166227      5.105524693     -0.925164541
7       -1.938892822      3.753855007     -1.463546029
1       -2.505601201      5.075953674      0.057635085
1       -0.942132790      5.356838557     -3.630300726
1       -0.285044121      4.290155691     -5.795423456
1       -0.459918041      1.828568703     -6.110671313
1       -1.295230572      0.354466489     -4.275307391
1       -2.750099227      2.640844090      0.176035807
1       -2.602219962      5.754046752     -1.596949315
1       -6.450284650     -1.658831729     -1.037934482
6       -6.333278159     -1.084238434     -1.966569858
1       -7.294560203     -1.025460210     -2.495926544
1       -5.556929420     -1.533749197     -2.599993676
1      -10.144009626      2.047358918      2.670065181
6       -6.321751092      1.163113154      0.685191821
6       -9.404511261      2.783798211      2.307168750
6       -6.789799522      0.960018576     -0.618405472
6       -7.173626804      1.764129857      1.624846081
6       -8.086809248      1.339035356     -0.993587490
6       -8.482649985      2.159286330      1.284583137
6       -8.920372047      1.936696903     -0.039745898
7       -5.884340628      0.311329397     -1.607107995
1       -4.932804688      0.202785790     -1.139725754
1       -5.309718249      0.857626038      0.973264899
1       -6.806698936      1.927331927      2.643337360
1       -8.454833277      1.179818788     -2.012061374
1       -9.932196789      2.237189858     -0.331380121
1       -8.848397706      3.153795221      3.182544210
1       -9.971436871      3.626181578      1.877684296
6       -5.640939869      1.150649869     -2.839477067
1       -4.856749385      0.653879661     -3.427122125
1       -6.575757054      1.233103609     -3.410773384
1       -5.300373488      2.142814078     -2.516055777

129
F2
30       0.000000000      0.000000000      0.000000000
7        0.000000000      0.000000000      1.994670858
7        1.926533702      0.000000000     -0.411994392
6        2.765509999     -0.347738185      0.594332462
6        2.372191617     -0.585023655      1.933230601
6        1.154887267     -0.329323519      2.608978827
1        3.187356440     -0.896629716      2.591403016
6        4.249199864     -0.507676978      0.303695315
1        4.617893798      0.265321421     -0.387026038
1        4.434768737     -1.483276370     -0.178130430
1        4.838576572     -0.471236817      1.231094145
6        2.476180847      0.468250918     -1.668734204
6        2.626297695      1.876010411     -1.857879110
6        2.843843213     -0.446936190     -2.694609457
6        3.374941096      0.070423671     -3.893912491
6        3.542455695      1.444166858     -4.087530138
6        3.165086743      2.334215201     -3.074741031
6        2.677908567     -1.961614251     -2.564975562
1        3.668172483     -0.625301769     -4.687683178
1        3.966335632      1.822660901     -5.023457369
1        3.294164308      3.409060735     -3.232204902
6        2.258966735      2.883118886     -0.763900491
6        1.657048093     -2.489340419     -3.597054360
1        0.689369268     -1.970098770     -3.509678258
1        1.474304462     -3.566987820     -3.450474402
1        2.025898741     -2.344059761     -4.627798202
6        4.016359841     -2.719868033     -2.729745484
1        2.280194646     -2.176798283     -1.557250502
1        4.415613635     -2.606270040     -3.752634292
1        3.869316579     -3.798850774     -2.551118288
1        4.793213469     -2.360738233     -2.034908065
6        1.731869036      4.221869142     -1.320384408
1        1.336832214      4.840755825     -0.496578780
1        0.928411627      4.071579616     -2.059836704
1        2.532900639      4.809866588     -1.801351526
6        3.450162153      3.144413843      0.189986405
1        1.449763898      2.430607116     -0.157391483
1        4.313932200      3.542259460     -0.370955538
1        3.774485618      2.229222878      0.709753167
1        3.175253690      3.888469300      0.958334591
6        1.225219998     -0.398606791      4.126852902
1        1.730155992     -1.327788106      4.438600970
1        0.233125866     -0.354917702      4.596500187
1        1.827038839      0.439583379      4.518989283
1       -4.232504133     -2.523382122      2.774268800
1       -1.690918522     -3.753201245      3.951966763
1       -3.158420002     -3.637343801      1.902647911
6       -1.808284251     -2.668302281      4.118807894
6       -3.345418656     -2.571304562      2.117981674
1       -0.887273598     -2.299633382      4.597191115
1       -3.585145260     -2.071268164      1.165168875
6       -2.101492196     -1.944749670      2.780770214
1       -1.247399744     -2.108796722      2.103109896
1       -0.385724588      3.938727154      4.845982556
1       -2.637483086     -2.524120418      4.833767362
6        0.397285089      3.313394535      4.382813827
1        0.612719919      2.485201716      5.077365978
6       -1.146711352      0.460242219      2.736225829
6       -0.043553664      2.795638709      2.992593934
6       -2.226442548     -0.435029969      3.003896513
6       -1.228451601      1.833163322      3.117763919
6       -2.433149913      2.304046985      3.678993787
6       -3.403487830      0.090326057      3.574925310
6       -3.522509558      1.450130907      3.891287315
1       -2.507192978      3.356390741      3.976187965
1       -4.235599170     -0.586887165      3.795734789
1        0.803507414      2.239762172      2.556261540
1       -4.446474591      1.834930177      4.335775652
1        1.306721114      3.931888155      4.292550133
1       -1.200116667      4.578754494      2.415128803
6       -0.343249537      3.983212173      2.053066682
1        0.527491070      4.658935971      1.997003922
1       -0.568791702      3.637654436      1.030243834
5       -2.130020369     -1.036964979     -1.279852050
6       -1.014233055     -3.061101192     -1.157288882
6       -1.601736429     -2.938057182     -2.435921344
6       -0.401899964     -4.239420967     -0.739596176
6       -1.605070818     -4.011509962     -3.330769503
6       -0.995947402     -5.217563552     -2.910214043
6       -0.403897929     -5.328624775     -1.642705570
8       -2.116823641     -1.677640799     -2.636075516
8       -1.154467882     -1.874224860     -0.458164438
1        0.057095740     -4.316237404      0.250089124
1       -2.031831370     -3.907713757     -4.333479152
1        0.061715889     -6.271888216     -1.342041438
1       -0.982709090     -6.073692809     -3.591612457
1       -3.288867621     -1.184290269     -0.773852149
1       -2.397309676      4.715343226     -0.246399674
6       -2.401459573      1.458286079     -0.377650112
6       -1.855192109      2.698854941     -2.175486716
6       -1.722383319      3.746156064     -3.101901398
6       -1.096803445      3.438314191     -4.316765748
6       -1.385351805      1.374835505     -2.417004885
6       -1.729884635      0.547315445     -1.241965644
6       -0.624029522      2.131836197     -4.585074508
6       -0.761550615      1.098127720     -3.651575590
6       -3.106152787      3.874040547     -0.305007203
7       -2.463566784      2.709686033     -0.909868612
1       -3.431560369      3.613484199      0.711779679
1       -2.091359054      4.754730484     -2.892837574
1       -0.972036792      4.222569277     -5.069596797
1       -0.136309724      1.927817993     -5.542951083
1       -0.392734801      0.093622741     -3.870944896
1       -2.866780793      1.255796812      0.589514584
1       -3.979223542      4.181689171     -0.904922359
1       -5.231156393     -3.859369492     -1.174946802
1       -5.928517329     -3.905179505     -2.833683623
6       -5.135301295     -3.481962861     -2.201891687
1       -4.140204360     -3.726634441     -2.603486211
1      -10.000100956      0.350089311      1.323399370
1       -7.853003906     -2.336086156     -3.063578695
6       -7.787422815     -1.827318896     -2.096645407
6       -8.958915982     -1.428621409     -1.441020140
1       -9.926886970     -1.633772840     -1.910138283
7       -5.287731817     -1.979590047     -2.166956379
6       -6.548798542     -1.559547496     -1.495522511
6       -8.916407842     -0.769580911     -0.192315865
6      -10.192649479     -0.368427749      0.511644470
6       -6.467909917     -0.907867667     -0.259830182
6       -7.654239466     -0.516953615      0.380682539
1       -4.471146709     -1.619074031     -1.579134202
1       -5.494837436     -0.708420935      0.201463564
1      -10.688443034     -1.249501063      0.957245811
1       -7.593805076     -0.005969748      1.347176364
1      -10.912337795      0.087402680     -0.188360883
1       -5.837163104     -1.818120609     -4.230346930
6       -5.115115155     -1.365229145     -3.536981121
1       -4.077739647     -1.548547107     -3.850006805
1       -5.299410476     -0.285784055     -3.453501145

129
TS(F2-G1)
30       0.000000000      0.000000000      0.000000000
7        0.000000000      0.000000000      1.971397580
7        1.902971340      0.000000000     -0.456497845
6        2.770567087     -0.253307275      0.554251277
6        2.400218625     -0.469079147      1.904255517
6        1.176710275     -0.267154128      2.583499147
1        3.237820734     -0.714137773      2.561755558
6        4.259796587     -0.318143099      0.261276659
1        4.559999433      0.416018675     -0.500976773
1        4.525014900     -1.316123546     -0.128494513
1        4.846025215     -0.148464238      1.175815109
6        2.402818882      0.415887133     -1.752839422
6        2.411893639      1.811688480     -2.055101573
6        2.853711434     -0.540274486     -2.705953829
6        3.325147466     -0.071018656     -3.949314573
6        3.354343613      1.292326395     -4.254521056
6        2.895839059      2.220581770     -3.311921069
6        2.830295484     -2.049695599     -2.459494909
1        3.680569499     -0.796176534     -4.689200961
1        3.733332351      1.633162715     -5.223455022
1        2.917877032      3.286445667     -3.556422688
6        1.959159984      2.862369436     -1.037265000
6        1.843398584     -2.739116961     -3.428071949
1        0.842711673     -2.282452406     -3.376642241
1        1.744279156     -3.811354860     -3.189268554
1        2.194946560     -2.657853853     -4.471723910
6        4.228556274     -2.696891316     -2.599610480
1        2.469992278     -2.223010439     -1.429848093
1        4.596358946     -2.630155210     -3.638143540
1        4.182162008     -3.767251908     -2.335590713
1        4.983648753     -2.217908691     -1.955068247
6        1.336446552      4.115689117     -1.684481290
1        0.890386781      4.757362373     -0.905787722
1        0.550280438      3.855502216     -2.411757043
1        2.094295142      4.728034681     -2.203198241
6        3.119162025      3.271882114     -0.097600425
1        1.177677742      2.395569388     -0.402790055
1        3.953703066      3.698626946     -0.680804720
1        3.508993364      2.417309866      0.477704294
1        2.783560296      4.038909506      0.622266478
6        1.248138118     -0.292511584      4.100480188
1        2.006418537     -1.016595126      4.436106336
1        0.281441285     -0.540551429      4.560519140
1        1.551273387      0.698130568      4.483750149
1       -4.195654172     -2.535573398      2.785056374
1       -1.669166879     -3.823590620      3.936810635
1       -3.140952673     -3.638255347      1.878666519
6       -1.773967940     -2.742101744      4.130970983
6       -3.308996919     -2.577575637      2.128629829
1       -0.847830315     -2.397885843      4.619001754
1       -3.552828379     -2.054958950      1.189531936
6       -2.058778753     -1.983521955      2.811251241
1       -1.202603082     -2.138071122      2.133458303
1       -0.466234123      4.138650312      4.578733465
1       -2.601177650     -2.608191904      4.849851323
6        0.328577973      3.507796728      4.144518011
1        0.612294548      2.764345578      4.907511015
6       -1.144108288      0.442643520      2.734390057
6       -0.134208979      2.835324196      2.830291988
6       -2.183705425     -0.478662764      3.062825150
6       -1.255584977      1.822458363      3.081635389
6       -2.441711055      2.264678840      3.702509350
6       -3.343538180      0.020375477      3.691088931
6       -3.485870138      1.379483103      3.997776490
1       -2.538097175      3.321389449      3.975955562
1       -4.145507451     -0.676410280      3.956365008
1        0.730006524      2.294471565      2.408511970
1       -4.394711193      1.741878190      4.489307336
1        1.200788491      4.156924444      3.957084048
1       -1.425119854      4.484264148      2.154765252
6       -0.549745390      3.910707679      1.801766787
1        0.272273322      4.628659821      1.638594765
1       -0.802794191      3.460955897      0.825941110
5       -1.850528941     -1.436407213     -1.440407908
6       -1.075675248     -3.509014345     -1.112592604
6       -1.404033933     -3.349935039     -2.474284075
6       -0.684038946     -4.737537107     -0.585147963
6       -1.370156551     -4.425167555     -3.363288608
6       -0.984737638     -5.677542293     -2.836590909
6       -0.645456104     -5.829944310     -1.479401189
8       -1.722778400     -2.030452480     -2.741318802
8       -1.204502943     -2.289559239     -0.460988094
1       -0.422960956     -4.846148112      0.470834254
1       -1.613541188     -4.293606942     -4.421100802
1       -0.346091357     -6.813727536     -1.105954714
1       -0.945664665     -6.545120098     -3.502013288
1       -3.352134456     -1.723562689     -1.134916554
1       -3.118038516      4.047250669      0.030812176
6       -2.560926764      0.860809056     -0.306939143
6       -2.308269023      2.290874786     -2.031164723
6       -2.402165110      3.402451426     -2.883097633
6       -1.777182616      3.291636330     -4.132090202
6       -1.612368195      1.098814401     -2.378264193
6       -1.751415951      0.149669418     -1.250998499
6       -1.082712123      2.115679914     -4.502973499
6       -0.990150040      1.017180321     -3.639637805
6       -3.669928950      3.097040072     -0.040007570
7       -2.864754044      2.103850805     -0.751766674
1       -3.874831274      2.729909655      0.975397892
1       -2.941513275      4.309756440     -2.596256660
1       -1.829222681      4.130170463     -4.832940080
1       -0.606265463      2.065929697     -5.486475316
1       -0.451298758      0.113403980     -3.934157436
1       -2.953241040      0.511524503      0.650703433
1       -4.618232235      3.268525501     -0.575499016
1       -4.311310308     -3.942706429     -3.311928589
1       -5.985586991     -3.496168404     -3.787484959
6       -5.067765975     -3.147124208     -3.280914128
1       -4.668804610     -2.261497907     -3.799720564
1       -6.694419998     -8.311034571      0.809800819
1       -7.709629402     -3.320798424     -0.506088525
6       -6.925395920     -4.072634838     -0.387202633
6       -7.177304905     -5.195270085      0.418945748
1       -8.151951223     -5.285520441      0.911107169
7       -5.355482700     -2.783842860     -1.865133580
6       -5.684144970     -3.936822000     -1.031969457
6       -6.214624851     -6.204511973      0.600524331
6       -6.501881899     -7.426830929      1.444167114
6       -4.700715067     -4.931212507     -0.850914283
6       -4.970748202     -6.044874434     -0.048360973
1       -4.105621214     -2.178316183     -1.379942747
1       -3.718943442     -4.832160621     -1.324987519
1       -7.387438701     -7.279652060      2.082508858
1       -4.192636909     -6.805388085      0.080491802
1       -5.648315995     -7.678117006      2.096288393
1       -7.283117940     -1.909467967     -2.254096553
6       -6.308928137     -1.655998021     -1.797882852
1       -5.874427582     -0.806245972     -2.347609500
1       -6.461670353     -1.364503316     -0.747940199

104
G1
30       0.000000000      0.000000000      0.000000000
7        0.000000000      0.000000000      1.952478376
7        1.878149120      0.000000000     -0.480228327
6        2.772616481     -0.170331740      0.524481695
6        2.428290595     -0.306350744      1.891362419
6        1.197297005     -0.153409583      2.569807931
1        3.283944060     -0.464688474      2.551957684
6        4.253707687     -0.236521672      0.198507920
1        4.517896681      0.409162390     -0.651754251
1        4.529413790     -1.269274218     -0.079106710
1        4.860296061      0.046882818      1.070818208
6        2.319263996      0.317609552     -1.823312102
6        2.309933467      1.686628265     -2.229012166
6        2.704250845     -0.715398860     -2.722967832
6        3.086828002     -0.348967075     -4.029811292
6        3.096297694      0.987658137     -4.440709595
6        2.709629919      1.991743492     -3.543874975
6        2.709446089     -2.196953255     -2.340705262
1        3.390253366     -1.131131608     -4.733856029
1        3.407262404      1.248924430     -5.457313385
1        2.720166702      3.035332291     -3.871730480
6        1.926503275      2.813934644     -1.265093530
6        1.663903420     -2.981839303     -3.164806928
1        0.661855923     -2.530072748     -3.086958786
1        1.598943508     -4.028170753     -2.822120998
1        1.932825514     -2.996206263     -4.235379185
6        4.104243413     -2.842656082     -2.515132307
1        2.426367725     -2.275477270     -1.275877760
1        4.404848519     -2.863661379     -3.576789429
1        4.091423371     -3.885698190     -2.155695376
1        4.888803464     -2.299438494     -1.963400474
6        1.218794851      3.998988859     -1.952933929
1        0.838803501      4.701160717     -1.191579069
1        0.370003858      3.667962840     -2.573145657
1        1.909184547      4.571844445     -2.595805417
6        3.157957836      3.317956623     -0.473685388
1        1.216609529      2.392108520     -0.524079133
1        3.924123688      3.711271633     -1.164107076
1        3.621872242      2.519128611      0.126294116
1        2.870762962      4.133246418      0.212814379
6        1.269087376     -0.098650949      4.084970034
1        2.115053100     -0.697981888      4.453743796
1        0.341729817     -0.448281109      4.560378281
1        1.434075943      0.941826705      4.418097453
1       -3.953467394     -2.924995795      2.931659804
1       -1.240434505     -3.948552583      3.818756199
1       -2.883472284     -3.887424201      1.896280864
6       -1.413776252     -2.880324793      4.034906632
6       -3.139987792     -2.855915868      2.189268571
1       -0.473487774     -2.462182670      4.427990988
1       -3.540961455     -2.349133333      1.295360198
6       -1.894392193     -2.143189066      2.760440599
1       -1.091788476     -2.214455863      2.005761278
1       -0.888129937      4.227383899      4.356655940
1       -2.171797208     -2.816378008      4.834835252
6       -0.028891461      3.648148678      3.977102370
1        0.322395452      3.002142533      4.798637852
6       -1.181239296      0.350779438      2.708076816
6       -0.401591514      2.827106479      2.720947070
6       -2.135990143     -0.656873080      3.041841831
6       -1.411425923      1.719388148      3.037219789
6       -2.620333231      2.058975571      3.677793782
6       -3.323586564     -0.257354679      3.689382683
6       -3.573825838      1.085542646      4.000670804
1       -2.809477056      3.105608455      3.940111213
1       -4.062231178     -1.016949491      3.964276634
1        0.522416684      2.353242887      2.347873316
1       -4.500354074      1.368537997      4.510714526
1        0.773237794      4.367313444      3.739937014
1       -1.854446567      4.265279516      1.910182190
6       -0.919633632      3.762621080      1.604270042
1       -0.178375226      4.548636367      1.380089942
1       -1.117842418      3.211269287      0.667641630
5       -1.657603060     -1.639310133     -1.576730497
6       -1.517733143     -3.836012892     -1.317935494
6       -1.854226906     -3.560112872     -2.651251288
6       -1.361324856     -5.134851898     -0.842896183
6       -2.061713417     -4.568904139     -3.587939844
6       -1.911906118     -5.890201332     -3.119671271
6       -1.568675609     -6.166613110     -1.781537515
8       -1.931343619     -2.176900408     -2.831339806
8       -1.379441530     -2.627141246     -0.626176394
1       -1.091497426     -5.340489325      0.195872316
1       -2.326346123     -4.343854114     -4.623888188
1       -1.460636072     -7.206268564     -1.459426729
1       -2.066440764     -6.719980328     -3.815302981
1       -3.759326382      3.397655016      0.216733010
6       -2.672114752      0.393046442     -0.299467180
6       -2.630791968      1.948503279     -1.933227097
6       -2.905394312      3.076859784     -2.720742362
6       -2.255105683      3.149438710     -3.959346398
6       -1.730736470      0.923035322     -2.330630088
6       -1.719041257     -0.103304391     -1.260196490
6       -1.362283420      2.135938155     -4.381215280
6       -1.085946359      1.022204270     -3.577782812
6       -4.152553763      2.381287792      0.060596277
7       -3.174541363      1.583632017     -0.684062581
1       -4.327043799      1.912790705      1.038857751
1       -3.601417286      3.855911228     -2.397675672
1       -2.445335978      4.005120922     -4.613744558
1       -0.876154178      2.226021074     -5.356877954
1       -0.388153209      0.249529951     -3.911671482
1       -3.006679180     -0.070789671      0.630840202
1       -5.096649656      2.436549502     -0.504845954

104
TS(G1-G2)
30       0.000000000      0.000000000      0.000000000
7        0.000000000      0.000000000      1.921934083
7        1.818127986      0.000000000     -0.634908435
6        2.732469029     -0.174634522      0.349905807
6        2.415641742     -0.405656053      1.716931832
6        1.218231912     -0.279003874      2.459148263
1        3.289848586     -0.630952137      2.332980851
6        4.211423116     -0.150639499      0.011435977
1        4.415979530      0.441309637     -0.891984971
1        4.571499850     -1.177642441     -0.174734764
1        4.793407877      0.255450714      0.852127498
6        2.193803324      0.356319369     -1.988706494
6        2.025978664      1.716014140     -2.392723989
6        2.659344337     -0.632820739     -2.900072610
6        2.973469286     -0.224603705     -4.212792008
6        2.826420805      1.102933973     -4.622978423
6        2.351663313      2.060138797     -3.717590492
6        2.822749859     -2.110832508     -2.537357955
1        3.340210747     -0.970378700     -4.925833206
1        3.079414278      1.394149864     -5.647316945
1        2.235375144      3.096579006     -4.045986163
6        1.560163645      2.796316895     -1.412793608
6        1.874023847     -2.997102965     -3.377134853
1        0.821438163     -2.691181469     -3.269039606
1        1.957348262     -4.052503950     -3.067168487
1        2.129961032     -2.943940860     -4.449320800
6        4.280955394     -2.596160630     -2.720818641
1        2.548298714     -2.237454444     -1.474509320
1        4.574850089     -2.576005986     -3.784302773
1        4.385802567     -3.637231067     -2.370600920
1        5.004458271     -1.973661756     -2.170140364
6        0.818998064      3.969218565     -2.083877442
1        0.380901586      4.623796111     -1.311986216
1        0.006287494      3.623621247     -2.742805787
1        1.504441009      4.596063317     -2.680090492
6        2.743223851      3.327505519     -0.567566436
1        0.842312236      2.323445822     -0.705691051
1        3.505484529      3.781979675     -1.223791164
1        3.231831143      2.530389589      0.015115367
1        2.398464211      4.102376934      0.138631156
6        1.331739268     -0.436956528      3.964158547
1        2.183222293     -1.085995901      4.217242651
1        0.412588712     -0.859461962      4.397178267
1        1.502765098      0.539135977      4.450345853
1       -4.380181797     -2.255754255      2.293067346
1       -1.971879805     -3.935127929      3.226311708
1       -3.402657001     -3.268267347      1.211432829
6       -2.000036910     -2.897362532      3.600847725
6       -3.487601975     -2.257401375      1.644563774
1       -1.057936316     -2.705696199      4.140824281
1       -3.672009493     -1.547372214      0.821081739
6       -2.208159357     -1.902556133      2.433418163
1       -1.345453288     -2.010339458      1.751063131
1       -0.224636714      3.954129378      4.923933644
1       -2.824628047     -2.825668364      4.330731131
6        0.537729268      3.308424238      4.455323938
1        0.788808717      2.517584154      5.181757839
6       -1.108233624      0.421405030      2.747348041
6        0.044728381      2.727913553      3.109284995
6       -2.212040388     -0.459388320      2.940866284
6       -1.113232488      1.740703983      3.292865244
6       -2.249983985      2.153491860      4.017097147
6       -3.320099393      0.009535182      3.675158162
6       -3.347551609      1.303883178      4.207247146
1       -2.268599617      3.159809031      4.449271377
1       -4.170546081     -0.659164011      3.843246835
1        0.890534510      2.191052994      2.647642137
1       -4.215168908      1.644758503      4.781136893
1        1.437665984      3.926345242      4.297362693
1       -1.173173891      4.473412666      2.562441579
6       -0.342561518      3.875502753      2.148010955
1        0.512268142      4.556507014      1.995516209
1       -0.656094626      3.493230507      1.161081397
5       -2.140915715     -0.236132943     -1.959130590
6       -1.452012018     -2.376294648     -1.579994689
6       -2.037191710     -2.276445346     -2.848948004
6       -0.986537024     -3.572023273     -1.047571998
6       -2.184423816     -3.393212156     -3.668336008
6       -1.715649760     -4.618054859     -3.150368808
6       -1.131842304     -4.707871933     -1.872660154
8       -2.439635140     -0.968226258     -3.099851863
8       -1.482815106     -1.088984204     -0.991060262
1       -0.540452088     -3.633461357     -0.051710503
1       -2.648086162     -3.316456468     -4.654628731
1       -0.784547957     -5.677561632     -1.505440257
1       -1.814264865     -5.521779689     -3.758308998
1       -3.183560986      4.744296194      0.773669617
6       -2.760777635      1.694108747     -0.342460216
6       -3.144591086      3.418903779     -1.744477524
6       -3.490919185      4.663245597     -2.296852676
6       -3.367146711      4.797118624     -3.684664628
6       -2.685623325      2.324845232     -2.536276102
6       -2.435364834      1.213795714     -1.629550430
6       -2.914176996      3.724563521     -4.491669080
6       -2.569584268      2.489316817     -3.933148100
6       -3.718288991      3.783925223      0.695871727
7       -3.180848572      2.996231781     -0.410470559
1       -3.584481858      3.225758296      1.633453446
1       -3.845975388      5.492176832     -1.677705650
1       -3.629199969      5.749288859     -4.155561904
1       -2.837407466      3.867311223     -5.573758855
1       -2.226861622      1.664250300     -4.564834616
1       -2.804783638      1.162394439      0.611318498
1       -4.791773771      3.982253066      0.537495769

104
G2
30       0.000000000      0.000000000      0.000000000
7        0.000000000      0.000000000      1.912506166
7        1.813483522      0.000000000     -0.633048571
6        2.738387011     -0.084088160      0.353647011
6        2.431141619     -0.304736858      1.724503530
6        1.224957915     -0.235110455      2.458770966
1        3.314250771     -0.470082765      2.347191918
6        4.211701126      0.053030047      0.020625498
1        4.368737560      0.604741859     -0.917284753
1        4.672224305     -0.943361078     -0.095933981
1        4.741621231      0.566098547      0.837305968
6        2.146609763      0.318563144     -2.004875410
6        1.777405118      1.610573672     -2.491984472
6        2.747721843     -0.647672513     -2.860109456
6        2.995312174     -0.278999538     -4.198669271
6        2.652304516      0.983426129     -4.688758608
6        2.042752119      1.915487254     -3.839235346
6        3.111887400     -2.067143990     -2.417225601
1        3.463716862     -1.006589152     -4.869596717
1        2.855517683      1.243117448     -5.732370964
1        1.773220850      2.900087386     -4.230524870
6        1.165041284      2.670809571     -1.572301487
6        2.261212034     -3.115717955     -3.171170002
1        1.182450364     -2.939397415     -3.039390206
1        2.492129364     -4.131519481     -2.806124198
1        2.476247221     -3.095127165     -4.253419545
6        4.615094594     -2.374311066     -2.620331124
1        2.882271584     -2.164211204     -1.341099005
1        4.876502719     -2.388898045     -3.692240321
1        4.861237617     -3.368491029     -2.210012449
1        5.267147758     -1.630589785     -2.134560992
6        0.310185653      3.723220403     -2.302204159
1       -0.206659350      4.360597969     -1.566044353
1       -0.454826136      3.264590321     -2.948653637
1        0.933399987      4.390761996     -2.921733664
6        2.254931434      3.361766529     -0.718589608
1        0.477041741      2.151443529     -0.857977536
1        2.973620446      3.880299422     -1.376244632
1        2.819354140      2.644542974     -0.101808984
1        1.805366491      4.112584942     -0.046765623
6        1.331762054     -0.400151531      3.963057023
1        2.212442992     -1.007542238      4.219150814
1        0.430767480     -0.873841238      4.381397074
1        1.446249432      0.578194277      4.460826631
1       -4.300952743     -2.423978101      2.192806902
1       -1.823251983     -4.036990419      3.062482799
1       -3.288768809     -3.356382795      1.072096747
6       -1.890558149     -3.014609660      3.472380062
6       -3.411864008     -2.366230932      1.542197250
1       -0.953717244     -2.803436290      4.014302014
1       -3.626908048     -1.632766988      0.747423328
6       -2.144882184     -1.989764733      2.340818751
1       -1.280023066     -2.042264803      1.653301449
1       -0.407444340      3.890118791      4.980802205
1       -2.713354120     -2.999984058      4.207648956
6        0.383123028      3.288121980      4.500897792
1        0.670104604      2.496885796      5.213478045
6       -1.133845762      0.362220498      2.732715126
6       -0.084084281      2.710930016      3.144158502
6       -2.203398458     -0.565558150      2.895380981
6       -1.195646577      1.668023642      3.307064106
6       -2.349698920      2.014667506      4.038658988
6       -3.330696548     -0.161563180      3.638158925
6       -3.410617919      1.115204940      4.205797209
1       -2.410177684      3.008071038      4.496281420
1       -4.154946387     -0.867232229      3.783399554
1        0.785314075      2.223273494      2.671751621
1       -4.291765847      1.404584731      4.787305096
1        1.253987059      3.949031516      4.354471363
1       -1.381025198      4.410862106      2.636781651
6       -0.526885826      3.858825952      2.207000063
1        0.295607190      4.580772602      2.065136057
1       -0.830642387      3.484532380      1.213953526
5       -2.424022890      0.240399215     -1.939309162
6       -1.579286030     -1.886091813     -1.775445033
6       -2.269605516     -1.733473689     -2.982815644
6       -1.039549998     -3.094214731     -1.353001982
6       -2.440774553     -2.804444484     -3.857212511
6       -1.895699170     -4.040595623     -3.454280708
6       -1.215163132     -4.186198116     -2.231343245
8       -2.753823227     -0.440712805     -3.107889764
8       -1.604952205     -0.635845095     -1.099282081
1       -0.519420805     -3.203662537     -0.397313447
1       -2.985221072     -2.686064061     -4.796993381
1       -0.812888109     -5.162845947     -1.949121662
1       -2.013928063     -4.909772165     -4.107397610
1       -3.664138775      4.997114205      1.050185604
6       -3.075319265      2.050926605     -0.191945022
6       -3.933105717      3.683619105     -1.491443917
6       -4.540974915      4.858113428     -1.965235704
6       -4.662036351      4.994395430     -3.353153911
6       -3.450300697      2.659366820     -2.358536856
6       -2.891043251      1.609917126     -1.514690360
6       -4.191837354      3.990594525     -4.234364321
6       -3.585748910      2.825041827     -3.753262735
6       -4.131646238      3.999024280      1.013359111
7       -3.693313700      3.274119456     -0.174784463
1       -3.838336396      3.431198649      1.907801286
1       -4.907826873      5.633399108     -1.286121768
1       -5.131481755      5.893227600     -3.763998686
1       -4.309645423      4.130778605     -5.313204063
1       -3.233796997      2.051460602     -4.442515197
1       -2.866080746      1.540646989      0.750828570
1       -5.228108590      4.118632115      1.004383754

118
TS(G2-H)
30       0.000000000      0.000000000      0.000000000
7        0.000000000      0.000000000      1.922213583
7        1.841493827      0.000000000     -0.610848515
6        2.747248656      0.260306734      0.359988295
6        2.416388207      0.469610379      1.725130281
6        1.223084492      0.263540952      2.460953916
1        3.278586436      0.714207549      2.349603925
6        4.223589169      0.291933199      0.014480508
1        4.660621552     -0.715291060      0.135278177
1        4.765109850      0.967534321      0.693710925
1        4.398453253      0.599790971     -1.026319536
6        2.261108208     -0.385241731     -1.943834075
6        2.232403181      0.577553034     -2.993930017
6        2.643303159     -1.736585193     -2.189701722
6        2.975023573     -2.101585416     -3.509903064
6        2.950019898     -1.170277443     -4.553776017
6        2.588275013      0.155519077     -4.289987103
6        2.706060190     -2.802293805     -1.090944464
1        3.267983754     -3.135995128     -3.718581185
1        3.219380275     -1.475207853     -5.569904969
1        2.582355880      0.883346649     -5.107480657
6        1.883133032      2.047584164     -2.754022318
6        1.601722854     -3.867297810     -1.280115231
1        0.593129508     -3.419036655     -1.258959831
1        1.650386173     -4.625744372     -0.479814160
1        1.713245821     -4.391506799     -2.245012155
6        4.094354203     -3.480483451     -1.019948014
1        2.526609801     -2.310410161     -0.118927320
1        4.302840135     -4.073516197     -1.926691162
1        4.140822141     -4.168666547     -0.159024311
1        4.908453839     -2.744096791     -0.914537152
6        0.903246648      2.611189873     -3.806149739
1        0.558210337      3.614562029     -3.505073931
1        0.020243267      1.963655551     -3.936155469
1        1.381162731      2.716350240     -4.795171306
6        3.157830188      2.924330403     -2.697928595
1        1.390511539      2.116474051     -1.767916912
1        3.710552852      2.871017299     -3.651706788
1        3.844782422      2.608373068     -1.895651525
1        2.892763827      3.981183711     -2.521495734
6        1.344448238      0.365112603      3.970892643
1        2.395853690      0.308088318      4.285605623
1        0.774279142     -0.427407888      4.478178857
1        0.932582581      1.327462147      4.320151560
1       -1.305040966     -4.790704550      2.903662837
1        1.468347593     -3.946106015      2.552545680
1       -0.529784615     -4.848563721      1.311996527
6        0.874753602     -3.157321556      3.046255259
6       -1.144991000     -4.217089101      1.974346015
1        1.514680945     -2.265847855      3.135236076
1       -2.125165627     -4.065485849      1.495421492
6       -0.421950380     -2.881785428      2.245217072
1       -0.119389220     -2.465487916      1.262131105
1       -2.417470944      2.626939741      5.321478818
1        0.631610090     -3.507781007      4.064307551
6       -1.519268494      2.706695493      4.685690036
1       -0.683699414      2.255910487      5.246281238
6       -1.092586072     -0.432874196      2.777891297
6       -1.745730892      2.033803337      3.309955151
6       -1.309985847     -1.836923645      2.930097445
6       -1.922529684      0.518240844      3.435221815
6       -2.965831747      0.034292204      4.252359803
6       -2.364832457     -2.255676928      3.762821560
6       -3.187326121     -1.334312463      4.422283102
1       -3.611581926      0.752088827      4.769062146
1       -2.548208508     -3.325049744      3.897189005
1       -0.857468506      2.224159168      2.680880140
1       -4.000050190     -1.685861511      5.065542854
1       -1.306259242      3.781752238      4.556725042
1       -3.885840324      2.520110501      3.195336963
6       -2.962369737      2.685576375      2.613834566
1       -2.818875971      3.774897506      2.517818534
1       -3.119411048      2.283782499      1.600072049
5       -1.846709914      2.076268376     -1.487798592
6       -1.665965989      0.104111624     -2.639522238
6       -2.699341350      0.879296957     -3.175557445
6       -1.237229308     -1.088930183     -3.208006512
6       -3.404655994      0.465765903     -4.304239371
6       -3.010668577     -0.758507335     -4.879775935
6       -1.946611999     -1.514009296     -4.352677679
8       -2.836521348      2.062374736     -2.468140990
8       -1.147854232      0.792867601     -1.511650971
1       -4.210372738      1.074303349     -4.721463716
1       -1.651597125     -2.446556241     -4.841152661
1       -3.535351851     -1.120497394     -5.768405137
1        1.219296040      6.142349458      1.008938561
6       -0.321463758      3.453367766      0.145745174
6       -1.461274396      5.391581441      0.307563767
6       -1.875114337      6.697414641      0.620343965
6       -3.092181032      7.123543953      0.076075928
6       -2.220839078      4.515033058     -0.522977707
6       -1.480927124      3.259879094     -0.621914143
6       -3.864575678      6.272455852     -0.751106835
6       -3.444207636      4.973534124     -1.056125251
6        0.764013916      5.273993132      1.514314535
7       -0.304285526      4.708190696      0.698254296
1        1.536854374      4.509349375      1.676973105
1       -1.277104841      7.356934031      1.256277082
1       -3.451343546      8.134044244      0.292829467
1       -4.809706091      6.642231260     -1.160363907
1       -4.046545364      4.325771864     -1.699306954
1        0.528636478      2.790055854      0.318004498
1        0.371312369      5.597814197      2.492498838
1       -1.677893746     -3.726305788     -1.488978131
5       -2.614887376     -3.058845257     -1.185851662
8       -3.906823873     -3.285039403     -1.633577790
8       -2.541293795     -1.971577098     -0.297535036
6       -4.681390844     -2.309823121     -1.011889229
1       -6.681846330     -2.724834322     -1.751999805
6       -6.053935344     -2.097408485     -1.114722585
6       -3.863238674     -1.516226587     -0.194446063
6       -6.580542035     -1.039037177     -0.347003315
6       -4.372083252     -0.481257737      0.584622579
1       -7.653819735     -0.832495464     -0.392617521
6       -5.760522422     -0.253009354      0.485571594
1       -3.737183416      0.095244047      1.262032731
1       -6.209676169      0.548223124      1.079622418
1       -0.379097171     -1.647172731     -2.823045438

118
H
30       0.000000000      0.000000000      0.000000000
7        0.000000000      0.000000000      1.949317552
7        1.879926527      0.000000000     -0.543413275
6        2.748322573      0.329185899      0.441301673
6        2.394013391      0.529255856      1.802904964
6        1.193964347      0.294386644      2.520026584
1        3.241392748      0.800483305      2.437385471
6        4.217791498      0.544421788      0.114447530
1        4.523156329      0.026469767     -0.804503645
1        4.857710407      0.213497833      0.946364332
1        4.404235892      1.623027750     -0.034502979
6        2.361368164     -0.372468508     -1.862652430
6        2.543645627      0.616437128     -2.871394013
6        2.613961791     -1.755445833     -2.127626867
6        3.042507926     -2.114047357     -3.420328466
6        3.218917093     -1.154863054     -4.425481135
6        2.971663416      0.191748853     -4.146655912
6        2.472727687     -2.836173540     -1.047155100
1        3.244301983     -3.165307498     -3.644437864
1        3.554211117     -1.459133120     -5.422021967
1        3.121864231      0.940171712     -4.931774289
6        2.346355070      2.115680075     -2.630595470
6        2.080329401     -4.222210218     -1.603975722
1        1.213956061     -4.179782327     -2.284212307
1        1.829158083     -4.901240821     -0.771821241
1        2.914500995     -4.690993800     -2.153718622
6        3.767383258     -2.983907386     -0.209297615
1        1.671398657     -2.509905798     -0.354374336
1        4.620177330     -3.241975045     -0.860658718
1        3.652382415     -3.792375317      0.533046262
1        4.022951789     -2.063774751      0.336602953
6        1.337105436      2.741739723     -3.619765456
1        1.147528008      3.795957466     -3.354316881
1        0.374480768      2.207618077     -3.624732206
1        1.727687977      2.730346138     -4.651920598
6        3.689353874      2.881607274     -2.720863139
1        1.943569908      2.246982910     -1.610787598
1        4.102715099      2.829548172     -3.742858541
1        4.452797401      2.474819156     -2.038661891
1        3.540997945      3.947691390     -2.477211138
6        1.276939282      0.392533501      4.032010869
1        2.319840438      0.470158951      4.369671047
1        0.809572398     -0.478098121      4.517842290
1        0.726747353      1.281169049      4.386781232
1       -1.424767519     -4.737684933      2.359189314
1        1.479229323     -4.163671116      3.057488199
1       -0.121622893     -4.713320722      1.156642913
6        0.757577920     -3.447493260      3.486649716
6       -0.876772128     -4.084678941      1.658779793
1        1.331612590     -2.640668128      3.970531888
1       -1.598901916     -3.735994505      0.902102775
6       -0.191056872     -2.908019007      2.388837705
1        0.433140877     -2.372746195      1.650117403
1       -2.768078345      2.516704124      5.148862686
1        0.188281036     -3.973013122      4.272764646
6       -1.855623232      2.650114490      4.542417753
1       -1.007136657      2.286771496      5.146516327
6       -1.086265408     -0.497052649      2.775494559
6       -1.966163318      1.915601752      3.185146122
6       -1.197860483     -1.908089300      2.966338470
6       -2.030684894      0.397158863      3.356384258
6       -3.079545986     -0.149997243      4.125150057
6       -2.262387166     -2.393246864      3.750486324
6       -3.199454421     -1.528543151      4.327090530
1       -3.809905325      0.526625031      4.581599172
1       -2.354925538     -3.471722288      3.914649836
1       -1.066780540      2.156221880      2.592590296
1       -4.016823714     -1.928346582      4.935593799
1       -1.722278900      3.732581263      4.378360922
1       -4.130700393      2.240219822      2.951378156
6       -3.192602426      2.446144706      2.406724256
1       -3.116068303      3.536676012      2.264577699
1       -3.281486677      1.984028571      1.408065672
5       -1.335819891      2.935504557     -0.640641100
6       -1.822358559      1.424397150     -2.267427505
6       -2.799645874      2.426941587     -2.251696779
6       -1.759304799      0.466910453     -3.276178179
6       -3.823809164      2.467330063     -3.195994201
6       -3.809566358      1.466938450     -4.188404118
6       -2.791683067      0.497376020     -4.238645721
8       -2.532731180      3.337120804     -1.245903215
8       -0.927184917      1.650682426     -1.194937098
1       -4.580910895      3.254918562     -3.174036066
1       -2.782059590     -0.237411020     -5.048414781
1       -4.592038773      1.464415292     -4.952521782
1        2.983305782      5.533793682      1.952467161
6        0.712520474      3.553047968      0.879144822
6        0.092200967      5.564259366      1.689272088
6        0.046734881      6.801016110      2.354198589
6       -1.106578643      7.574750787      2.178399924
6       -0.968834389      5.087565886      0.862636390
6       -0.562262954      3.783612380      0.343237723
6       -2.173085576      7.125436293      1.362971669
6       -2.117583398      5.892666157      0.702776165
6        2.378424877      4.712997224      2.374299860
7        1.102861189      4.597190766      1.678022239
1        2.929096358      3.767398443      2.268598110
1        0.873874243      7.151996656      2.978567728
1       -1.182248717      8.545423518      2.677635510
1       -3.057032202      7.759751593      1.244724911
1       -2.942694778      5.559030789      0.067386909
1        1.382905584      2.701704883      0.754004037
1        2.212365773      4.909531064      3.446549707
1       -0.043332689     -2.283203320     -2.368521141
5       -1.132050079     -2.225982601     -1.900457510
8       -2.243131248     -2.900075885     -2.341983472
8       -1.430734284     -1.411360815     -0.770514050
6       -3.290068461     -2.501069333     -1.511027795
1       -4.973281476     -3.611921984     -2.314652691
6       -4.622080055     -2.903405734     -1.560871753
6       -2.826349310     -1.597277253     -0.548799584
6       -5.476437512     -2.347742193     -0.588891337
6       -3.647709721     -1.048646233      0.427532373
1       -6.532830824     -2.630887208     -0.586143896
6       -5.000390823     -1.445082347      0.380979337
1       -3.272668695     -0.377807852      1.203797268
1       -5.689846996     -1.043274737      1.128421813
1       -0.922164983     -0.231145901     -3.361068375

118
TS(H-D)
30       0.000000000      0.000000000      0.000000000
7        0.000000000      0.000000000      1.933862099
7        1.822740080      0.000000000     -0.617439854
6        2.743816238      0.065182895      0.382056517
6        2.445373716      0.100716788      1.764843714
6        1.235437527      0.009966810      2.494685338
1        3.334331915      0.140454044      2.399009095
6        4.222001517      0.099513076      0.035281849
1        4.431277265     -0.343538921     -0.948046554
1        4.810047903     -0.427958863      0.801232314
1        4.573992656      1.145647671      0.013847429
6        2.223157267     -0.195561209     -1.999100104
6        2.648368901      0.904108312     -2.799097171
6        2.142301461     -1.517737538     -2.539577946
6        2.456185012     -1.697561167     -3.900680996
6        2.848252272     -0.621897847     -4.708170598
6        2.948743938      0.657066076     -4.155041431
6        1.794824745     -2.733553426     -1.670749601
1        2.402002395     -2.699012704     -4.335952461
1        3.086874288     -0.786164382     -5.763661642
1        3.274378486      1.490827973     -4.785571672
6        2.843831400      2.326608443     -2.264490865
6        1.219334231     -3.925165526     -2.464213813
1        0.401270605     -3.632051719     -3.142988862
1        0.830478564     -4.686385642     -1.767710975
1        1.997319414     -4.417958865     -3.072311675
6        3.019976984     -3.216737648     -0.854563230
1        1.024785818     -2.416264604     -0.935684140
1        3.847456191     -3.489718776     -1.531669084
1        2.757368759     -4.110491714     -0.262994746
1        3.388628801     -2.450154923     -0.156731954
6        1.948658452      3.354135701     -2.994278941
1        2.105281224      4.362896621     -2.574188344
1        0.882884516      3.100702346     -2.903343420
1        2.198219152      3.407449685     -4.067878415
6        4.324529184      2.768805079     -2.380395098
1        2.564127657      2.330275253     -1.194900471
1        4.620079440      2.876010154     -3.438104058
1        5.020738001      2.051446002     -1.917844849
1        4.469818718      3.750879220     -1.898403718
6        1.375104526     -0.088622424      4.002295321
1        2.324423959     -0.574965539      4.270774978
1        0.542014962     -0.645796065      4.455049220
1        1.379592633      0.919270024      4.452745390
1       -2.791002753     -4.169512229      1.951927365
1        0.204870067     -4.360695646      2.382928398
1       -1.647271453     -4.345021936      0.612140775
6       -0.272619833     -3.519946611      2.914800608
6       -2.173587609     -3.602174736      1.235028222
1        0.523590694     -2.908886032      3.370232775
1       -2.860839722     -3.029461061      0.589554534
6       -1.154232112     -2.690643098      1.949614106
1       -0.476067674     -2.281412506      1.173319681
1       -1.796467446      2.745352360      5.639770749
1       -0.884904122     -3.938161003      3.732250419
6       -0.861776590      2.617523066      5.067492812
1       -0.262891154      1.851644131      5.586639638
6       -1.190582842     -0.219468356      2.728772564
6       -1.154976912      2.240367832      3.594418910
6       -1.798145226     -1.510819298      2.683727937
6       -1.768314205      0.840541417      3.485164655
6       -2.968317079      0.579166030      4.178606780
6       -2.992760851     -1.710622156      3.400661288
6       -3.580628409     -0.676913683      4.139254828
1       -3.426057783      1.381450386      4.766924434
1       -3.468253536     -2.695902343      3.385861946
1       -0.198485232      2.242285987      3.041983968
1       -4.509625252     -0.854454351      4.690077365
1       -0.314823289      3.574592472      5.116572617
1       -3.062578974      3.323755194      3.427392232
6       -2.064455088      3.315433979      2.956867352
1       -1.629519847      4.319612447      3.095097791
1       -2.196594081      3.166101844      1.872377016
5       -1.963911715      3.115714349     -1.810142525
6       -1.600894572      1.433032672     -3.241598827
6       -2.830580488      2.037988864     -3.552960123
6       -1.062123629      0.402478306     -4.012961165
6       -3.597391211      1.624834850     -4.640408322
6       -3.073708363      0.571793543     -5.420260762
6       -1.833819981     -0.020160959     -5.120078245
8       -3.079837787      3.067914802     -2.664433785
8       -1.057722116      2.053483397     -2.117568439
1       -4.548011165      2.107725679     -4.880248776
1       -1.447798435     -0.817515898     -5.761744971
1       -3.640057858      0.221198816     -6.288002739
1        0.708210318      7.267445570      0.962526106
6       -0.484417951      4.488211253     -0.164393425
6       -1.876607619      6.123261324      0.521014202
6       -2.441355780      7.258369310      1.127368532
6       -3.786973319      7.524809542      0.848155879
6       -2.614370786      5.258722795     -0.343686781
6       -1.709275699      4.203101760     -0.779844066
6       -4.539110116      6.685114687     -0.009297568
6       -3.968752200      5.556435687     -0.607489949
6        0.512579946      6.251627212      1.346174016
7       -0.573782723      5.623466824      0.606128430
1        1.424325738      5.648022275      1.231433512
1       -1.859709168      7.912531362      1.784104888
1       -4.264035900      8.401226618      1.297339456
1       -5.586677204      6.930711670     -0.210067907
1       -4.553016035      4.918830850     -1.277482075
1        0.471564559      3.971710875     -0.256311406
1        0.265507929      6.321197120      2.419437354
1       -0.969572532     -2.157011508     -2.339501793
5       -1.901754753     -1.555847882     -1.926026321
8       -3.217306937     -1.741251947     -2.267790324
8       -1.778872270     -0.600141689     -0.862847256
6       -3.956278910     -0.869145141     -1.471702925
1       -5.988723302     -1.235235026     -2.138414571
6       -5.335591635     -0.677593976     -1.463310607
6       -3.112760005     -0.162282434     -0.609211784
6       -5.828290193      0.270451369     -0.545707932
6       -3.574933936      0.772803360      0.306351904
1       -6.904847466      0.458421917     -0.503492465
6       -4.970351124      0.977643438      0.317755875
1       -2.913420860      1.300749648      0.995878825
1       -5.388126617      1.703492981      1.020238665
1       -0.071523212     -0.014194680     -3.807960851

105
TS(F1-I)
30       0.000000000      0.000000000      0.000000000
7        0.000000000      0.000000000      1.957788855
7        1.920974881      0.000000000     -0.414173099
6        2.810196821     -0.021371475      0.604341046
6        2.454018591     -0.053842226      1.970948509
6        1.190573988     -0.015805215      2.604085388
1        3.301826308     -0.075738678      2.658654884
6        4.294146178      0.013999615      0.284545220
1        4.560280599      0.952661413     -0.230993037
1        4.572905860     -0.804338410     -0.399325523
1        4.896898815     -0.066114133      1.200340720
6        2.412985243      0.107699040     -1.769503755
6        2.600982706      1.401093718     -2.335573154
6        2.662883522     -1.072161057     -2.523586400
6        3.097783712     -0.928854552     -3.855433407
6        3.282006243      0.333235325     -4.431554663
6        3.033341597      1.484702189     -3.673726279
6        2.466350512     -2.474568532     -1.942711975
1        3.288789464     -1.827395407     -4.452132856
1        3.618889434      0.420662953     -5.469839784
1        3.177027405      2.471042616     -4.128196182
6        2.321909376      2.685145647     -1.548863665
6        1.319038816     -3.226319036     -2.656243120
1        0.372510486     -2.663222654     -2.619854468
1        1.157662828     -4.213044694     -2.187717496
1        1.556647033     -3.394488010     -3.720949730
6        3.767796289     -3.308291894     -1.990074644
1        2.184182688     -2.360380739     -0.881194995
1        4.089160671     -3.494451815     -3.029768446
1        3.610755325     -4.290431643     -1.511358088
1        4.602121287     -2.807369915     -1.469416438
6        1.021402558      3.365505037     -2.038597331
1        0.812553999      4.275642860     -1.449566174
1        0.149832658      2.695195413     -1.951426738
1        1.107642509      3.663041643     -3.098583813
6        3.505991232      3.676467989     -1.598127538
1        2.171965283      2.405706062     -0.491267631
1        3.675948439      4.060119283     -2.619140932
1        4.446310196      3.210512347     -1.256788888
1        3.302372834      4.546952294     -0.950803189
6        1.208283817      0.054564566      4.122114884
1        2.205268246     -0.195856564      4.512594670
1        0.462756662     -0.617943971      4.572536914
1        0.953661888      1.074538577      4.459929225
1       -3.335652282     -3.572799387      2.698154446
1       -0.444975181     -4.272184630      3.544281417
1       -2.097038645     -4.306593859      1.656348949
6       -0.806917692     -3.282004939      3.872016816
6       -2.513187030     -3.342860966      1.998114852
1        0.041899804     -2.750376356      4.333592926
1       -2.936568377     -2.822137000      1.125534224
6       -1.406326303     -2.504111914      2.675433361
1       -0.599146087     -2.357588579      1.935503112
1       -1.640932502      3.949766203      4.413170967
1       -1.567368632     -3.445016642      4.656129658
6       -0.710869398      3.585479028      3.942925147
1       -0.122204510      3.075491219      4.724885603
6       -1.209305145      0.080611527      2.749754536
6       -1.005157002      2.660908227      2.740179087
6       -1.897813546     -1.116365409      3.099412387
6       -1.692899458      1.356518682      3.152847327
6       -2.863040994      1.407764199      3.935847564
6       -3.059321490     -1.005304005      3.888283248
6       -3.539678851      0.240522806      4.311058052
1       -3.246044490      2.382161438      4.258507086
1       -3.597060531     -1.915471348      4.174496463
1       -0.035828779      2.399510097      2.280625411
1       -4.441244915      0.300652780      4.930149344
1       -0.142390565      4.472115508      3.612808162
1       -2.807929931      3.734996662      2.094395436
6       -1.839461859      3.410520430      1.674706704
1       -1.304682814      4.312046391      1.327345270
1       -2.062757684      2.773980962      0.802593136
5       -2.747263449     -0.399748585     -0.711122195
6       -1.301785344     -0.372512669     -2.666725076
6       -2.290436476     -1.380419631     -2.766556580
6       -0.487188253     -0.017100213     -3.736274172
6       -2.446359508     -2.082929625     -3.971154967
6       -1.611391308     -1.745292946     -5.056428932
6       -0.651274436     -0.727292885     -4.948474326
8       -3.008111044     -1.549168552     -1.636591043
8       -1.343169884      0.204122325     -1.383762022
1        0.261317654      0.773578839     -3.643210780
1       -3.211545239     -2.860144628     -4.052199475
1       -0.018189462     -0.473352975     -5.803729340
1       -1.725557747     -2.283769786     -6.003359589
1       -2.395874587     -0.783658596      0.401345613
1       -6.362832911      3.691865039      1.250015193
6       -4.521321291      1.082698921      0.508102328
6       -5.566247679      2.267578419     -1.096856084
6       -6.406334427      3.129101374     -1.823541219
6       -6.221022481      3.189172886     -3.210849092
6       -4.548363810      1.465663016     -1.713068299
6       -3.878722840      0.706659158     -0.664207209
6       -5.225303323      2.409254192     -3.846850219
6       -4.392574154      1.553920743     -3.114947331
6       -6.419407616      2.587932190      1.257778318
7       -5.527993073      2.011728016      0.269020385
1       -6.123906702      2.230137069      2.255312361
1       -7.178096439      3.729537495     -1.329669442
1       -6.857822921      3.848255483     -3.810766388
1       -5.107195545      2.476131023     -4.933866119
1       -3.630341545      0.956449403     -3.625445970
1       -4.340188262      0.740992088      1.528642308
1       -7.469510171      2.293290447      1.075296075

105
I
30       0.000000000      0.000000000      0.000000000
7        0.000000000      0.000000000      1.966406235
7        1.917504873      0.000000000     -0.438160516
6        2.791120575     -0.164732210      0.578377111
6        2.440376242     -0.180788437      1.951585056
6        1.188804522     -0.091044561      2.603054155
1        3.291618422     -0.290052022      2.627475564
6        4.269990871     -0.336909873      0.271206680
1        4.759751194      0.643052657      0.138195803
1        4.425048284     -0.903077687     -0.659837945
1        4.776497645     -0.854604058      1.099407968
6        2.394257530      0.068019593     -1.801625098
6        2.975978350      1.272775808     -2.294783082
6        2.234741728     -1.067193481     -2.648121448
6        2.663835295     -0.969798017     -3.985757597
6        3.227923542      0.208033328     -4.487401869
6        3.378433129      1.313823723     -3.643796213
6        1.664320825     -2.394461253     -2.142972945
1        2.552543417     -1.837891441     -4.644209371
1        3.549866922      0.264008246     -5.532596174
1        3.817317512      2.236526852     -4.039050617
6        3.165622750      2.524358408     -1.431971282
6        0.543454045     -2.939056210     -3.054716578
1       -0.245555217     -2.186025882     -3.211440038
1        0.086635232     -3.835460991     -2.600566687
1        0.933719529     -3.238114257     -4.043757154
6        2.785183909     -3.445536832     -1.961267633
1        1.222049462     -2.213438080     -1.146692008
1        3.280280681     -3.662744102     -2.924326047
1        2.369899716     -4.392477875     -1.573807481
1        3.560834190     -3.101070277     -1.256282500
6        2.228009278      3.664412444     -1.888118422
1        2.341086462      4.544583674     -1.230118953
1        1.171577169      3.353904222     -1.877614595
1        2.466325919      3.982086999     -2.918479606
6        4.631494187      3.018904568     -1.432398690
1        2.894654845      2.268637467     -0.392903687
1        4.930252947      3.386939547     -2.429484030
1        5.343748763      2.224996987     -1.150260937
1        4.753372834      3.856456906     -0.723676565
6        1.207699672     -0.128678018      4.121811282
1        2.237683565     -0.096818962      4.504775432
1        0.722181959     -1.044436885      4.499608390
1        0.643470228      0.718350891      4.545257825
1       -3.056660616     -3.626608125      2.115610843
1       -0.404848936     -4.441853379      3.588735987
1       -1.597456880     -4.288314023      1.335263789
6       -0.909257918     -3.513403261      3.907936002
6       -2.085742151     -3.354547244      1.665133967
1       -0.264461564     -3.016947197      4.653297354
1       -2.295507611     -2.735817873      0.777650559
6       -1.191944243     -2.610671497      2.684896946
1       -0.225828973     -2.402819996      2.193295305
1       -1.718409339      3.613353629      4.601568862
1       -1.843444398     -3.804814633      4.419406609
6       -0.843837235      3.381164162      3.968518546
1       -0.116573213      2.835316650      4.593335916
6       -1.223219348     -0.017665045      2.731585900
6       -1.256322477      2.572013256      2.716782126
6       -1.810393016     -1.268157836      3.085113648
6       -1.848793028      1.211150147      3.088958439
6       -3.052706001      1.162029529      3.820239440
6       -3.014904691     -1.257924393      3.814464044
6       -3.632954641     -0.058070407      4.189125644
1       -3.537458445      2.100747135      4.110960568
1       -3.474699899     -2.212171643      4.094340012
1       -0.345376137      2.385444299      2.121768618
1       -4.560729568     -0.073768201      4.771529750
1       -0.382321179      4.339449431      3.672661647
1       -3.158549322      3.634225433      2.388420798
6       -2.231066344      3.390517271      1.840372334
1       -1.765970684      4.346677258      1.541105666
1       -2.504737263      2.835112770      0.929370518
5       -2.012334014     -0.254196188     -1.375808926
6       -1.521656678      1.936275278     -2.011895736
6       -1.615827938      1.115725528     -3.155932575
6       -1.416102372      3.320371743     -2.099398634
6       -1.575118196      1.674023889     -4.435198063
6       -1.451768069      3.077557962     -4.537296534
6       -1.379829560      3.889084551     -3.395417015
8       -1.765898170     -0.204322684     -2.831822688
8       -1.597964625      1.161006962     -0.851046383
1       -1.372478275      3.939881679     -1.199263933
1       -1.650134818      1.036461231     -5.320315749
1       -1.297926567      4.975282445     -3.500756442
1       -1.423516525      3.537777925     -5.530341409
1       -1.081798364     -1.071738681     -0.832536121
1       -7.206143053     -0.205978288      0.986913973
6       -4.117885041     -0.392944751      0.231505864
6       -5.533024486     -1.774129731     -0.851605516
6       -6.623604564     -2.566694428     -1.250586883
6       -6.514022936     -3.242307002     -2.472536073
6       -4.345568461     -1.633830460     -1.642163999
6       -3.443017653     -0.739785498     -0.933432779
6       -5.352006815     -3.120421492     -3.273458935
6       -4.272930722     -2.324470719     -2.872884518
6       -6.353727449     -0.816601981      1.338360301
7       -5.362419226     -1.005162345      0.294242663
1       -5.878273863     -0.310598899      2.191692186
1       -7.526212333     -2.652915620     -0.636261712
1       -7.343581320     -3.869480736     -2.815967741
1       -5.302909105     -3.656195168     -4.227633489
1       -3.386564852     -2.218604727     -3.505287689
1       -3.803427347      0.257771833      1.048721637
1       -6.741107356     -1.791538886      1.682504946

105
TS(I-J)
30       0.000000000      0.000000000      0.000000000
7        0.000000000      0.000000000      1.967502264
7        1.936413959      0.000000000     -0.408474170
6        2.793422652     -0.254190234      0.602507588
6        2.429080432     -0.306542052      1.971096957
6        1.177151085     -0.172781093      2.611829147
1        3.265214990     -0.490291225      2.649825345
6        4.261935685     -0.504625601      0.298359012
1        4.818953646      0.445326729      0.228691858
1        4.389997827     -1.025495927     -0.662827517
1        4.721305277     -1.103082706      1.099427982
6        2.427406786      0.118828734     -1.762301755
6        3.101593066      1.306072996     -2.175984456
6        2.187689839     -0.942248453     -2.683177003
6        2.627618865     -0.788993495     -4.012046563
6        3.280175104      0.373543686     -4.435534659
6        3.510853940      1.405667723     -3.519779466
6        1.518712333     -2.255169325     -2.270415751
1        2.454815522     -1.601582753     -4.725910979
1        3.609238868      0.474571752     -5.475104202
1        4.019500968      2.316894908     -3.853087094
6        3.381964926      2.482055716     -1.234563364
6        0.337395053     -2.626652220     -3.192773596
1       -0.392489010     -1.803735027     -3.260772679
1       -0.181559350     -3.520925373     -2.806421072
1        0.680230766     -2.863269242     -4.215640312
6        2.550459615     -3.405951755     -2.202921323
1        1.112890963     -2.121661723     -1.251332068
1        3.004581476     -3.587286456     -3.193151844
1        2.065989870     -4.343137220     -1.876977343
1        3.367546403     -3.181224281     -1.496315444
6        2.521299314      3.710346316     -1.603926987
1        2.703120523      4.537134823     -0.894067459
1        1.446255761      3.473000813     -1.595313097
1        2.768417686      4.075165824     -2.616424987
6        4.878173716      2.875490582     -1.218357652
1        3.100255725      2.178702325     -0.211509084
1        5.194076835      3.292391999     -2.190585733
1        5.537281218      2.017745979     -1.001219667
1        5.061606861      3.651096141     -0.454533338
6        1.177674648     -0.274587950      4.128059600
1        2.203915206     -0.269826585      4.522416937
1        0.681816026     -1.203483691      4.458603860
1        0.615322129      0.555992074      4.583990250
1       -3.217603645     -3.434251790      1.915635685
1       -0.650723104     -4.483599365      3.423208978
1       -1.776119007     -4.153450739      1.151886090
6       -1.120500639     -3.549241245      3.776118392
6       -2.215587086     -3.206383590      1.511327470
1       -0.479173133     -3.125169268      4.567884101
1       -2.353643296     -2.534495780      0.648587443
6       -1.314559357     -2.570249451      2.595601687
1       -0.322783565     -2.394414854      2.144151947
1       -1.465905528      3.554101350      4.768493367
1       -2.084574258     -3.821359558      4.240523720
6       -0.629255839      3.317586033      4.087498888
1        0.093501709      2.701813001      4.649118310
6       -1.225345093      0.016889714      2.730499018
6       -1.132648530      2.605306848      2.809939443
6       -1.869011688     -1.215741858      3.045773909
6       -1.789785229      1.261320003      3.132976673
6       -2.989935392      1.243357717      3.872202176
6       -3.068116842     -1.174137742      3.782684816
6       -3.625364734      0.040184299      4.203669602
1       -3.426942161      2.193088881      4.200278876
1       -3.570662100     -2.114663224      4.034065091
1       -0.256521263      2.400368510      2.170453810
1       -4.548240441      0.048623617      4.794083822
1       -0.131099940      4.267877949      3.827296232
1       -2.977818680      3.795579222      2.614489214
6       -2.086470924      3.528593618      2.019312654
1       -1.574112772      4.471775943      1.758458288
1       -2.421527982      3.045489807      1.088141209
5       -2.116315017      0.210759845     -1.406521467
6       -1.417037279      2.350918551     -1.885459150
6       -1.549100132      1.626443980     -3.089144020
6       -1.121973390      3.711438761     -1.876294878
6       -1.355464139      2.242561451     -4.325401510
6       -1.040564703      3.620205731     -4.326265423
6       -0.932321927      4.343269424     -3.128884867
8       -1.924859319      0.329488964     -2.851176764
8       -1.674165161      1.526625489     -0.795377441
1       -1.052987820      4.266884344     -0.936830337
1       -1.463701087      1.674609025     -5.253449589
1       -0.699785361      5.412407976     -3.157167169
1       -0.889628417      4.131181932     -5.282631283
1       -1.102511885     -0.729299470     -0.975309463
1       -7.201588284     -0.178834221      1.103174627
6       -4.136171045     -0.135341962      0.268713367
6       -5.473583801     -1.600183809     -0.804187489
6       -6.513775163     -2.463509642     -1.190506701
6       -6.391065071     -3.102580909     -2.430763462
6       -4.324996128     -1.354609174     -1.625051805
6       -3.472796276     -0.408419074     -0.922265680
6       -5.266481295     -2.876461951     -3.261756532
6       -4.238055963     -2.010333845     -2.873539640
6       -6.304916886     -0.741844502      1.422349105
7       -5.327045672     -0.842865648      0.353304729
1       -5.843202335     -0.227603290      2.278087086
1       -7.389001207     -2.629708557     -0.553519592
1       -7.181714332     -3.782618432     -2.765133063
1       -5.207025931     -3.385759133     -4.229668189
1       -3.382641931     -1.823803878     -3.529587760
1       -3.846829569      0.522030093      1.089609251
1       -6.621824217     -1.747401747      1.749465839

74
J
30       0.000000000      0.000000000      0.000000000
7        0.000000000      0.000000000      1.988400953
7        1.974393257      0.000000000     -0.235927480
6        2.835038375     -0.000336574      0.802501850
6        2.432127376     -0.000474993      2.158779340
6        1.133237918     -0.000201095      2.719744039
1        3.249059453     -0.000765636      2.883904797
6        4.328721819     -0.000569251      0.523353257
1        4.617814748      0.882498703     -0.071810628
1        4.617380475     -0.883241154     -0.072612735
1        4.908312510     -0.001127376      1.457851175
6        2.474440461      0.000152230     -1.588299395
6        2.678492610      1.238168230     -2.261177126
6        2.677202123     -1.237631322     -2.261950753
6        3.089708294     -1.209132231     -3.608070253
6        3.299327846      0.000570531     -4.280696433
6        3.090996848      1.210087307     -3.607291984
6        2.415120957     -2.580689103     -1.577656931
1        3.244383887     -2.155023893     -4.139060748
1        3.619549361      0.000755846     -5.328000251
1        3.246670828      2.156125305     -4.137715879
6        2.417474727      2.580980135     -1.576000672
6        1.112487915     -3.218587790     -2.115368208
1        0.249843756     -2.544555404     -1.977617172
1        0.897144053     -4.168378453     -1.594624506
1        1.196757113     -3.434837127     -3.195165558
6        3.601850438     -3.559915310     -1.711985084
1        2.268039254     -2.383823040     -0.501408976
1        3.774394938     -3.853405769     -2.762305737
1        3.402846369     -4.484044314     -1.141789718
1        4.539468968     -3.119960478     -1.331097536
6        1.114399052      3.219331385     -2.112135630
1        0.899685763      4.168910568     -1.590764875
1        0.251765035      2.545373259     -1.973889849
1        1.197691049      3.436002696     -3.191926384
6        3.604169415      3.560144689     -1.711061117
1        2.271408675      2.383675516     -0.499702797
1        3.775473385      3.854425062     -2.761372255
1        4.542195978      3.119789653     -1.331637898
1        3.405947348      4.483875327     -1.139964796
6        1.033306327     -0.000022007      4.235996072
1        2.029988549     -0.001802941      4.700591888
1        0.474558556     -0.881806164      4.593555770
1        0.477915394      0.883942389      4.593475472
1       -3.031139053     -3.433721513      1.567228077
1       -0.731100124     -4.483830453      3.514393110
1       -1.477578423     -4.167687498      1.080027277
6       -1.273529759     -3.559637632      3.779654150
6       -1.968856585     -3.217777477      1.355655059
1       -0.784207230     -3.119906059      4.665644011
1       -1.934065451     -2.543648915      0.482853589
6       -1.280448815     -2.580231084      2.585518080
1       -0.229161029     -2.383606883      2.312015212
1       -2.292909210      3.855243070      4.076170668
1       -2.296088058     -3.852986602      4.075298351
6       -1.270431041      3.560711603      3.781417252
1       -0.782423007      3.120363549      4.667823447
6       -1.283439327      0.000577980      2.645483861
6       -1.277413237      2.581407759      2.587204558
6       -1.928535949     -1.237038183      2.926936107
6       -1.927029414      1.238761178      2.927888125
6       -3.214640077      1.211025433      3.497342606
6       -3.216115604     -1.208193935      3.496398381
6       -3.858813250      0.001696628      3.784291133
1       -3.722602482      2.157217370      3.714800228
1       -3.725212698     -2.153931524      3.713141683
1       -0.226112511      2.383871591      2.314399268
1       -4.860660359      0.002139256      4.226646022
1       -0.726702341      4.484288271      3.516700491
1       -3.026582408      3.436627310      1.567786208
6       -1.964357768      3.219721008      1.356905787
1       -1.471979981      4.169180652      1.081692951
1       -1.929616797      2.545639300      0.484064207
1       -1.149367392      0.000012149     -1.020498379

98
TSJ-1
30       0.000000000      0.000000000      0.000000000
7        0.000000000      0.000000000      1.901701326
7        1.792113417      0.000000000     -0.640976501
6        2.732489967     -0.093313832      0.335410270
6        2.445280358     -0.156308340      1.722919986
6        1.233597953     -0.131137128      2.457527436
1        3.334403884     -0.256671485      2.349398148
6        4.191617277     -0.199416282     -0.063642717
1        4.416821450      0.398582840     -0.958868994
1        4.440029061     -1.248348324     -0.305323680
1        4.846272391      0.117857203      0.760924337
6        2.146922776      0.004862858     -2.043794736
6        2.160897073      1.248004879     -2.743223489
6        2.406688102     -1.227540211     -2.705454092
6        2.720103986     -1.185100872     -4.078653367
6        2.770765082      0.025405770     -4.776882242
6        2.485796345      1.226220022     -4.113553915
6        2.312090718     -2.582964249     -1.999784814
1        2.927503494     -2.121076711     -4.607596856
1        3.025495335      0.035650960     -5.841321144
1        2.516205277      2.165001992     -4.673507582
6        1.849886018      2.573187114     -2.038376299
6        1.046862567     -3.348362969     -2.457037407
1        0.126238639     -2.763106720     -2.283433609
1        0.952841074     -4.305456866     -1.915937903
1        1.089964150     -3.573454668     -3.536525099
6        3.571087600     -3.453929697     -2.212356644
1        2.214524364     -2.400965831     -0.914834130
1        3.684426071     -3.755397528     -3.267573349
1        3.501942880     -4.377816597     -1.613786503
1        4.493311030     -2.924623283     -1.919518346
6        1.286619204      3.653013832     -2.985085622
1        0.911394437      4.509335213     -2.400284841
1        0.462147213      3.274163269     -3.613009590
1        2.064566726      4.046576000     -3.661611086
6        3.079806263      3.137481475     -1.286073562
1        1.072727363      2.361805549     -1.272955092
1        3.914267462      3.309002261     -1.987651664
1        3.433346788      2.459120283     -0.494365379
1        2.831502578      4.103277815     -0.813422250
6        1.344131069     -0.261742484      3.963499417
1        2.276786617     -0.774753517      4.239294330
1        0.488717826     -0.812953842      4.383006241
1        1.355222807      0.733208205      4.441759819
1       -3.714665021     -3.211906134      1.748903490
1       -0.998046473     -4.390971192      2.721747853
1       -2.460700505     -3.904169489      0.700801336
6       -1.306433160     -3.437228415      3.182900299
6       -2.800371977     -2.970740581      1.180846824
1       -0.474525262     -3.077048720      3.810444177
1       -3.084149662     -2.262145038      0.383147298
6       -1.691509892     -2.404988975      2.095474397
1       -0.790534109     -2.246253614      1.471952630
1       -1.283845706      3.442515403      5.246829031
1       -2.162304105     -3.643750955      3.848156956
6       -0.371692742      3.050764046      4.765449030
1        0.029246883      2.258496088      5.419350104
6       -1.208729585      0.072368665      2.693731668
6       -0.661265103      2.534320560      3.336294499
6       -2.069418234     -1.063039118      2.729201783
6       -1.557129784      1.290703531      3.345748451
6       -2.794139536      1.346018726      4.018843292
6       -3.288744027     -0.948422549      3.425411449
6       -3.656188704      0.243962681      4.059999703
1       -3.083534427      2.272883093      4.525122910
1       -3.957264449     -1.813980576      3.478606193
1        0.303928594      2.262796520      2.874764328
1       -4.608663892      0.311101614      4.595000348
1        0.361675392      3.874061774      4.733209293
1       -2.257027468      3.977629949      2.868555701
6       -1.272125424      3.667009556      2.479511837
1       -0.614779291      4.553184609      2.480285736
1       -1.410458002      3.351586918      1.430658854
1       -1.438683729      2.614305833     -2.438912656
1       -3.739387368      0.236345343      0.207335613
1       -5.208402802     -2.430373818     -5.699600365
1       -3.542697786     -2.390915856     -6.339355952
7       -2.583561518      1.240071561     -1.271455045
6       -3.072838616      0.506778403     -2.426944357
6       -4.346942371     -0.093552538     -2.465769902
6       -2.207877979      0.321698770     -3.531551950
6       -2.624377826     -0.411032091     -4.647729876
6       -4.746440388     -0.833500615     -3.590775453
6       -3.905218117     -1.002207689     -4.705697650
6       -2.157746349      2.623189425     -1.609826778
6       -3.505602382      1.262376665     -0.116101768
6       -4.356206827     -1.770703806     -5.927357921
1       -5.047491592      0.018330075     -1.635182924
1       -1.197909768      0.747041638     -3.519784182
1       -3.015578387      1.780090985      0.721655977
1       -1.675327907      3.080813180     -0.731226705
1       -5.745331980     -1.283490356     -3.597998193
1       -1.934031736     -0.534707165     -5.489489321
1       -3.025558318      3.246149397     -1.903640522
1       -4.452558346      1.789770673     -0.347980954
1       -4.677042526     -1.082932156     -6.730846502
1       -1.099800099     -1.041335676     -1.057720142
1       -1.476180385     -0.320636733     -1.063409888

92
K
30       0.000000000      0.000000000      0.000000000
7        0.000000000      0.000000000      1.931934209
7        1.884124890      0.000000000     -0.445323634
6        2.793817364     -0.029021822      0.559504279
6        2.449822489     -0.061573893      1.930037919
6        1.189554660     -0.038522297      2.578780769
1        3.304003327     -0.096813276      2.609239759
6        4.266494612     -0.024969961      0.202413842
1        4.539247742      0.906480563     -0.323188946
1        4.508631987     -0.854330945     -0.483020085
1        4.894827183     -0.114028706      1.099402931
6        2.275077707      0.054037521     -1.833210097
6        2.444585803      1.323218861     -2.458016518
6        2.361851155     -1.155851918     -2.582200016
6        2.563555104     -1.062215298     -3.974686536
6        2.691967833      0.179457769     -4.611925505
6        2.645444571      1.356831374     -3.852780477
6        2.265074095     -2.536483381     -1.926169574
1        2.634902149     -1.980939133     -4.567107409
1        2.855750477      0.227714103     -5.693365629
1        2.781560347      2.323303637     -4.350226446
6        2.414499684      2.631281711     -1.662390880
6        1.040753932     -3.336134707     -2.428338369
6        3.560308854     -3.354968159     -2.140689794
1        3.719226101     -3.586667220     -3.207869479
1        3.503613281     -4.312811802     -1.596459216
1        4.451760064     -2.813168464     -1.783161612
6        1.121322082      3.433397972     -1.934323624
1        1.102600870      4.359775040     -1.335578199
1        0.217686372      2.850500969     -1.678901113
1        1.053049277      3.721967487     -2.998429284
6        3.659779250      3.505829678     -1.932802326
1        2.417767598      2.372703397     -0.589480557
1        3.685788614      3.873322929     -2.973044109
1        4.595337641      2.950002991     -1.754094858
1        3.656336305      4.389200547     -1.272207872
6        1.197712611     -0.036453924      4.095124706
1        0.416615848     -0.696487963      4.503465656
1        0.989004690      0.977333502      4.480387903
1        2.176628508     -0.351270891      4.483557426
1       -3.441612413     -3.515293545      2.075286218
1       -0.711190108     -4.354659432      3.238058219
1       -2.109123923     -4.182084199      1.110102187
6       -1.096949023     -3.379710930      3.582065081
6       -2.539648220     -3.244310324      1.500579505
1       -0.312269003     -2.901212812      4.190830445
1       -2.873572962     -2.634304912      0.642684475
6       -1.506442631     -2.499939502      2.376495247
1       -0.598273255     -2.338500366      1.766374644
1       -1.786453169      3.829291110      4.561264263
1       -1.961261637     -3.571827150      4.240877177
6       -0.811135294      3.445732003      4.216043877
1       -0.381120912      2.848433394      5.037691896
6       -1.247883785      0.063438447      2.661145209
6       -0.945806914      2.623832320      2.914450015
6       -2.009500634     -1.128082694      2.834293625
6       -1.728161944      1.323473101      3.119188034
6       -2.985519850      1.362125389      3.752642874
6       -3.257757935     -1.029320124      3.482135394
6       -3.747072481      0.201465097      3.937159935
1       -3.372453591      2.321528354      4.111620730
1       -3.851498146     -1.935962299      3.639742447
1        0.073587416      2.359926659      2.582873530
1       -4.717256234      0.254387097      4.441409828
1       -0.157449310      4.318648805      4.049835567
1       -2.612314834      3.779007987      2.066194123
6       -1.584176824      3.481634167      1.796837408
1       -0.998237409      4.402202542      1.631400994
1       -1.642257029      2.931468705      0.841504031
1       -1.705859480     -1.404952729     -1.005318388
1       -0.453192463      1.276408039     -4.764687006
6       -1.337304391      1.759718968     -4.327301804
1       -1.108595573      2.819213622     -4.134096578
1       -2.187336385      1.690078771     -5.024757470
1       -0.269018162     -0.502310292     -3.131134626
7       -1.673675288      1.088745045     -3.069159365
6       -1.068231793     -0.008404540     -2.574794244
1       -3.560599469      3.258253582     -3.185786264
6       -2.696907405      1.509061276     -2.190999862
6       -1.614175308     -0.346475007     -1.291088857
6       -3.595351298      2.577670287     -2.330593261
6       -2.716661560      0.616478148     -1.083783712
6       -4.558236350      2.722636018     -1.323777482
1       -5.286985562      3.535338296     -1.394028744
6       -3.692872315      0.784848737     -0.083646093
6       -4.609326804      1.835327501     -0.223544785
1       -3.731816157      0.118906814      0.783858558
1       -5.380242150      1.976185820      0.539562077
1        1.097012943     -3.520288633     -3.515211232
1        0.090496695     -2.809159142     -2.229292007
1        0.987759894     -4.317889661     -1.928031381
1        2.142781205     -2.384437753     -0.839380150

115
TS(K-L)
30       0.000000000      0.000000000      0.000000000
7        0.000000000      0.000000000      1.966712674
7        1.962070617      0.000000000     -0.332968773
6        2.833013606     -0.001234524      0.701096221
6        2.444358685     -0.096571340      2.056293266
6        1.165428465     -0.033757345      2.655089908
1        3.275521349     -0.128230264      2.765442358
6        4.322398683      0.169681912      0.447182852
1        4.602319010      1.231538108      0.568502045
1        4.616624624     -0.133879078     -0.567349856
1        4.908295618     -0.404185225      1.181989681
6        2.415352288      0.223268792     -1.682229977
6        2.637905058      1.553029872     -2.145066624
6        2.532558620     -0.890800829     -2.569370775
6        2.849889516     -0.639676662     -3.919053568
6        3.049861342      0.665167776     -4.391965598
6        2.949035972      1.744408784     -3.507089202
6        2.357228508     -2.328396089     -2.068543470
1        2.951429746     -1.478920894     -4.613556226
1        3.301128297      0.835225518     -5.443978354
1        3.124814079      2.761067012     -3.875645255
6        2.545072565      2.774756630     -1.226160104
6        1.876496497     -3.308990956     -3.158111437
1        0.999358820     -2.931672495     -3.711986430
1        1.609168325     -4.279013810     -2.705563899
1        2.668458758     -3.514027256     -3.898786269
6        3.656232859     -2.881476526     -1.431759691
1        1.596191766     -2.296772561     -1.262512681
1        4.481499136     -2.868655695     -2.164618018
1        3.509294264     -3.925231437     -1.104193700
1        3.968822186     -2.297048162     -0.554233042
6        1.331317731      3.663826182     -1.582343471
1        1.273622599      4.530731873     -0.902216046
1        0.382555181      3.106439242     -1.503050488
1        1.414735436      4.053662958     -2.612462398
6        3.846348349      3.610081900     -1.247078007
1        2.394938950      2.414832761     -0.194019080
1        4.015980117      4.073546816     -2.234340198
1        4.731924883      2.996038377     -1.014053105
1        3.789445929      4.425957683     -0.506560717
6        1.150388158      0.064655226      4.172041165
1        2.012543997     -0.469035006      4.600378189
1        0.223571802     -0.330956840      4.610877114
1        1.232535728      1.121673023      4.481998438
1       -3.504887183     -3.469657729      3.032372114
1       -0.588695498     -4.028122429      3.367379005
1       -2.510350211     -4.201481072      1.769917736
6       -0.861631169     -2.996656962      3.651081863
6       -2.879353501     -3.233930638      2.154205903
1        0.070149917     -2.450093677      3.860798170
1       -3.532943839     -2.778463462      1.390988017
6       -1.689546230     -2.326113755      2.527668063
1       -1.025348379     -2.245939318      1.643419347
1       -1.423620178      4.030438880      4.477739662
1       -1.446716830     -3.045891890      4.585818699
6       -0.493623448      3.563158054      4.110658036
1       -0.097889835      2.932888193      4.924578303
6       -1.245573256      0.212396919      2.668160530
6       -0.736009003      2.754048857      2.815406336
6       -2.107372511     -0.900618613      2.901608284
6       -1.624054392      1.529624141      3.056926442
6       -2.878411558      1.706629665      3.674287283
6       -3.347060244     -0.663892447      3.527606048
6       -3.735288039      0.626783687      3.910924268
1       -3.185244687      2.713439287      3.977034734
1       -4.020260628     -1.503626070      3.723732428
1        0.245412871      2.399522970      2.455504023
1       -4.702127509      0.786788771      4.398988552
1        0.228962778      4.375863196      3.924041893
1       -2.315938498      4.058066775      2.016593629
6       -1.327717606      3.667974281      1.717214055
1       -0.665462074      4.532644982      1.537389128
1       -1.462248571      3.128184311      0.765231442
1       -2.159569737      2.409442533     -5.083665651
6       -0.857965906      0.755449594     -2.637839027
1        0.031447728      0.430737141     -3.183259231
1       -0.402408765      2.149802265     -4.814878300
6       -1.330929270      2.529147896     -4.365696390
7       -1.601628350      1.785469837     -3.137691222
6       -2.550723558      1.133461197     -1.168458442
6       -2.661434194      2.049670465     -2.256783678
6       -3.511745725      1.197815106     -0.136606318
6       -3.682715565      3.010158952     -2.356477485
6       -4.530963190      2.154014891     -0.220317856
1       -3.747863885      3.701473040     -3.202145137
6       -4.618320855      3.047101829     -1.315060160
1       -1.206292464      3.600803055     -4.139722680
1       -5.274247765      2.216245497      0.580263682
1       -5.428032273      3.782449273     -1.348267887
1       -3.455629819      0.518834278      0.720510141
6       -1.390297674      0.246422520     -1.417750629
1       -1.803580607     -3.231861557     -0.387943263
6       -1.554713363     -3.222337868     -1.457953922
1       -1.698626573     -4.227842355     -1.886052786
1       -0.502198618     -2.928505192     -1.587136755
1       -8.481136870     -1.999880289     -0.511926958
6       -4.693138510     -1.290196343     -2.287630948
6       -8.152375671     -2.653638786     -1.339720635
6       -3.851339644     -2.352641869     -1.910524120
6       -6.075964924     -1.398381613     -2.105145101
6       -4.406005704     -3.516577768     -1.356197617
6       -6.657605319     -2.557097372     -1.546241143
6       -5.796633554     -3.606923525     -1.177341794
7       -2.400149800     -2.214542903     -2.150344342
1       -1.938541943     -1.088003144     -1.720453764
1       -4.273634538     -0.371538449     -2.707666079
1       -6.716311053     -0.559977785     -2.399205476
1       -3.780042055     -4.362975806     -1.064464701
1       -6.215900231     -4.522278466     -0.746251086
1       -8.704067880     -2.335342890     -2.240282907
1       -8.462241038     -3.681594649     -1.095021211
6       -2.096527269     -2.200979431     -3.615464595
1       -1.029312061     -1.970332212     -3.755435176
1       -2.329307893     -3.183755695     -4.056644244
1       -2.703865398     -1.428939162     -4.105884748

115
L
30       0.000000000      0.000000000      0.000000000
7        0.000000000      0.000000000      1.967299149
7        1.967200152      0.000000000     -0.263253526
6        2.836743732      0.001874742      0.765714671
6        2.437212952      0.009248378      2.124985923
6        1.144485626      0.018606186      2.691644037
1        3.256958171      0.017708215      2.846340578
6        4.326638266      0.003987006      0.477777235
1        4.620911683      0.921444844     -0.060160803
1        4.603004410     -0.841317998     -0.174663761
1        4.912867500     -0.058804138      1.405487021
6        2.438959186      0.031224789     -1.625651755
6        2.654478379      1.286559521     -2.265653967
6        2.580419352     -1.190151778     -2.345504454
6        2.926083886     -1.128516186     -3.709936228
6        3.129694491      0.097524379     -4.355767410
6        2.996171961      1.289770107     -3.632526457
6        2.357281317     -2.553298780     -1.686436516
1        3.042115207     -2.060842473     -4.273980989
1        3.402945596      0.123695838     -5.415839010
1        3.164470912      2.247598406     -4.137158784
6        2.504313741      2.617860422     -1.524874419
6        1.120228593     -3.266001880     -2.280986823
1        0.216085166     -2.639872095     -2.186270966
1        0.939312290     -4.225401114     -1.764788120
1        1.266395350     -3.486286073     -3.353434939
6        3.606696163     -3.457702061     -1.785364615
1        2.156762040     -2.376525867     -0.615263402
1        3.846297806     -3.705545331     -2.834068047
1        3.438951851     -4.408073457     -1.249664594
1        4.496268394     -2.974336075     -1.347741606
6        1.268238847      3.399993817     -2.027828287
1        1.147902509      4.340628937     -1.462879189
1        0.343413267      2.808905549     -1.915535311
1        1.373514155      3.662308260     -3.095569106
6        3.776252993      3.489902408     -1.627870073
1        2.340407170      2.391525861     -0.457032675
1        3.969177512      3.807985453     -2.667140942
1        4.672824161      2.953059659     -1.274262619
1        3.664790659      4.403430836     -1.019013337
6        1.050768924      0.052530844      4.206404543
1        2.048965446      0.085972031      4.665205454
1        0.517573879     -0.833114643      4.592455737
1        0.478466183      0.932947522      4.545407394
1       -2.833148725     -3.603099670      1.743498864
1       -0.543455389     -4.393869506      3.809618423
1       -1.227322505     -4.271526202      1.333342848
6       -1.142802464     -3.486482181      3.996895768
6       -1.779516468     -3.338547230      1.541550413
1       -0.706995390     -2.965320735      4.865597478
1       -1.750644217     -2.709243568      0.634283634
6       -1.159873593     -2.586331221      2.742128993
1       -0.112201931     -2.360469911      2.478076997
1       -2.300879930      3.786408558      4.095963403
1       -2.157566580     -3.815512531      4.281835040
6       -1.288196575      3.511110819      3.753438013
1       -0.764191605      3.045093514      4.605036882
6       -1.277906502     -0.008959226      2.632126815
6       -1.335539975      2.574411430      2.524732373
6       -1.877805807     -1.254919659      2.977051886
6       -1.962804098      1.219729076      2.860827769
6       -3.259228745      1.171260978      3.411427103
6       -3.174415009     -1.246099271      3.528195657
6       -3.867466967     -0.046449329      3.742355669
1       -3.796378130      2.108711512      3.592471140
1       -3.639796656     -2.198071699      3.808088693
1       -0.294855984      2.388683635      2.207174965
1       -4.868940882     -0.057113993      4.186127944
1       -0.760270406      4.446374410      3.500453972
1       -3.122175057      3.466381885      1.600688843
6       -2.068085110      3.257151594      1.346366013
1       -1.586637966      4.218701020      1.098066695
1       -2.060110512      2.625562543      0.441899447
1       -2.694026331     -0.138125506     -5.562609850
6       -0.961646912      0.186815810     -2.771603321
1        0.029409056      0.173199131     -3.229337245
1       -1.015842970      0.455152208     -5.394258380
6       -2.046804050      0.583735749     -5.035126293
7       -2.074390777      0.352711023     -3.596038279
6       -2.762101556      0.180693342     -1.433744030
6       -3.201913971      0.366788636     -2.796699661
6       -3.744767585      0.167921330     -0.417024454
6       -4.553107654      0.551795778     -3.147002198
6       -5.100818372      0.343594332     -0.759258900
1       -4.856660670      0.734621413     -4.183310469
6       -5.499537442      0.546588018     -2.111354779
1       -2.381769027      1.606592578     -5.280588123
1       -5.853023951      0.416571348      0.034881771
1       -6.553352548      0.734659109     -2.341593714
1       -3.448790081      0.060026007      0.633075439
6       -1.314072542      0.070580714     -1.428895641
1       -3.253284680     -3.029108806     -1.056857900
6       -3.975230917     -3.182763118     -1.869219198
1       -4.021360086     -4.242885341     -2.153891582
1       -3.706259193     -2.551919105     -2.727425343
1       -6.339973744     -6.564075381      3.535950547
6       -5.801400817     -2.924324992      1.067396553
6       -7.092600952     -5.803558684      3.261354586
6       -5.785475572     -3.542127610     -0.187743155
6       -6.232961367     -3.664288229      2.180019276
6       -6.174606365     -4.880455131     -0.346921259
6       -6.639524229     -5.007834883      2.058882661
6       -6.598639421     -5.600199718      0.776903728
7       -5.337456652     -2.751569816     -1.371901492
1       -5.227790993     -1.743646940     -1.065139734
1       -5.473398686     -1.887123029      1.188935642
1       -6.255995337     -3.180005633      3.161510081
1       -6.157514493     -5.368830031     -1.326328291
1       -6.907948740     -6.643377081      0.653965241
1       -7.251857143     -5.158285033      4.138880440
1       -8.033380536     -6.340827847      3.055009239
6       -6.357781302     -2.738100311     -2.484491642
1       -6.026965820     -2.007272461     -3.234786252
1       -6.429360556     -3.742256631     -2.923349401
1       -7.327002573     -2.439622142     -2.063512643

105
TS(L-M)
30       0.000000000      0.000000000      0.000000000
7        0.000000000      0.000000000      1.982247596
7        1.982524529      0.000000000     -0.299905226
6        2.840635373      0.035019823      0.737907967
6        2.444188791     -0.020816879      2.094588345
6        1.157395535      0.013919364      2.678275174
1        3.269913631     -0.012597502      2.810929753
6        4.332713147      0.207295470      0.491922014
1        4.598943508      1.278588228      0.542616607
1        4.639706329     -0.159515433     -0.497750944
1        4.915687296     -0.311240347      1.269100674
6        2.458458802      0.143867511     -1.651881858
6        2.663817656      1.445319033     -2.196192506
6        2.631657083     -1.022993018     -2.456469817
6        3.000486603     -0.852262580     -3.805279160
6        3.191819731      0.421349180     -4.357223731
6        3.026247103      1.555131242     -3.553507129
6        2.470875667     -2.431600678     -1.875268208
1        3.136983909     -1.736465866     -4.435611914
1        3.476201609      0.527632774     -5.409678809
1        3.183938467      2.550619521     -3.984198824
6        2.499927452      2.720675286     -1.364188695
6        1.847005621     -3.437754687     -2.864324605
1        0.887289380     -3.073857820     -3.261548161
1        1.657483393     -4.393918779     -2.346723862
1        2.525513095     -3.660264531     -3.707495887
6        3.823091813     -2.979112514     -1.355445479
1        1.791589850     -2.349774134     -1.007238204
1        4.559078072     -3.042523801     -2.176931940
1        3.690382405     -3.993923097     -0.941073939
1        4.253996033     -2.347176995     -0.563015375
6        1.298010444      3.565431355     -1.845459181
1        1.182335296      4.467177652     -1.218876156
1        0.358932968      2.990217984     -1.798553587
1        1.440932027      3.899406272     -2.888820848
6        3.789235762      3.574409661     -1.361324005
1        2.294661466      2.420014155     -0.322306311
1        4.015038414      3.967756313     -2.368120416
1        4.666007079      2.992868092     -1.030175856
1        3.676267649      4.440759062     -0.686395304
6        1.122225858      0.138506401      4.194220052
1        2.033212802     -0.290016463      4.639108461
1        0.239528839     -0.349429580      4.632078467
1        1.078745221      1.203463895      4.485137866
1       -3.393002426     -3.577624007      2.844750989
1       -0.533056328     -4.091022124      3.729183605
1       -2.151222843     -4.324350634      1.821010651
6       -0.898426494     -3.073892660      3.955599570
6       -2.601906718     -3.357639458      2.105609971
1       -0.049154667     -2.492529697      4.349564498
1       -3.066931873     -2.922035069      1.208138784
6       -1.515382893     -2.429995213      2.689689500
1       -0.711321736     -2.339560049      1.937374540
1       -1.673219087      3.993486858      4.340360037
1       -1.652790348     -3.156789039      4.758393415
6       -0.719539310      3.587621317      3.959733707
1       -0.253888030      3.015617255      4.780281258
6       -1.256175156      0.145834689      2.680081410
6       -0.936942536      2.719699213      2.698614549
6       -2.027211696     -1.015741311      2.981534373
6       -1.734064780      1.448457740      3.006139332
6       -2.994640571      1.563109754      3.623895958
6       -3.276918095     -0.840169736      3.608206245
6       -3.764173898      0.433766301      3.925323610
1       -3.378227724      2.559230531      3.871338338
1       -3.879575533     -1.721814533      3.849317691
1        0.057274350      2.414129161      2.328886348
1       -4.741140353      0.544953424      4.407790417
1       -0.066404529      4.446747646      3.726889929
1       -2.611183673      3.898035611      1.898191050
6       -1.609808991      3.554293709      1.584663598
1       -1.004017576      4.448338264      1.353099584
1       -1.738918332      2.969737935      0.659587421
1       -2.512541488      1.553818649     -5.329337961
6       -0.915039805      0.684402002     -2.697167162
1       -0.011558668      0.384909468     -3.230946465
1       -0.742657328      1.734131948     -5.100731671
6       -1.728430428      1.998690104     -4.691831927
7       -1.823493421      1.497542986     -3.328729739
6       -2.646962090      0.973255808     -1.270460658
6       -2.911383995      1.698290294     -2.472546090
6       -3.617844270      1.003715436     -0.246944762
6       -4.082092363      2.444904205     -2.680606355
6       -4.789596477      1.746209364     -0.441056256
1       -4.261506994      2.988147142     -3.614095124
6       -5.020722517      2.459872104     -1.640579876
1       -1.836798981      3.096791950     -4.708492548
1       -5.545019641      1.773343883      0.351170736
1       -5.948511472      3.028521839     -1.761944033
1       -3.458086496      0.449497779      0.682757641
6       -1.351838777      0.292024660     -1.415914686
5       -1.476176571     -1.827484438     -1.341863680
6       -3.494091533     -2.333336868     -2.160672739
6       -2.546987893     -2.473084410     -3.197546313
6       -4.857355986     -2.513683193     -2.386298121
6       -2.929535640     -2.801012918     -4.497667618
6       -4.310104610     -2.987400422     -4.734055617
6       -5.252891022     -2.845904166     -3.701170669
8       -1.278109170     -2.265976479     -2.705018019
8       -2.854422154     -2.034421306     -0.978342375
1       -5.582362668     -2.398677891     -1.575961024
1       -2.186789179     -2.915038157     -5.292686075
1       -4.648249633     -3.247604647     -5.742416509
1       -6.315983121     -2.994555456     -3.916323389
1       -0.625091379     -2.155396855     -0.536551490

105
M
30       0.000000000      0.000000000      0.000000000
7        0.000000000      0.000000000      1.992587675
7        1.966471342      0.000000000     -0.354305332
6        2.798739191     -0.322281987      0.658344538
6        2.386246353     -0.552807402      1.990319333
6        1.143038539     -0.319865383      2.630059698
1        3.191912003     -0.850695695      2.666918050
6        4.298375965     -0.419346983      0.409975256
1        4.802720315      0.514600764      0.714412130
1        4.535588910     -0.596283918     -0.648733215
1        4.728375278     -1.232165515      1.016818442
6        2.483439987      0.450842788     -1.617019434
6        3.007399870      1.772425677     -1.736169990
6        2.372643040     -0.400010015     -2.759552309
6        2.769278911      0.111773957     -4.010636100
6        3.265828473      1.415849249     -4.146023456
6        3.387187932      2.230242820     -3.014475275
6        1.871285402     -1.842483120     -2.632949550
1        2.685897173     -0.523296521     -4.897159687
1        3.567382135      1.789609338     -5.130478310
1        3.789295805      3.244430956     -3.119926086
6        3.158666046      2.715721439     -0.537721538
6        1.258972475     -2.401470381     -3.931337815
1        0.469257801     -1.740489275     -4.319609133
1        0.799804702     -3.383034089     -3.727247267
1        2.022317708     -2.556814180     -4.715288640
6        2.993873378     -2.785335173     -2.134475266
1        1.073440045     -1.848311606     -1.866980843
1        3.844386886     -2.787369581     -2.839501368
1        2.614783083     -3.819324036     -2.057843816
1        3.371712007     -2.493911937     -1.142319499
6        2.151951120      3.886336852     -0.600273875
1        2.265071405      4.541891266      0.280897140
1        1.111769917      3.522510389     -0.622989705
1        2.321421137      4.504447711     -1.500266532
6        4.600348730      3.259852754     -0.408635848
1        2.931549883      2.145709529      0.378470078
1        4.860214321      3.924287739     -1.251443998
1        5.346404804      2.447943585     -0.387416532
1        4.706633239      3.849569256      0.518460848
6        1.169473566     -0.403758675      4.149337780
1        1.879069352     -1.180502490      4.475214666
1        0.178473837     -0.615191896      4.574615645
1        1.515357398      0.554894406      4.575184657
1       -4.049925393     -2.889679717      2.520902919
1       -1.345252464     -4.070431128      3.257669040
1       -2.994355898     -3.730076978      1.367192985
6       -1.500819315     -3.036714914      3.613305342
6       -3.234522486     -2.739714583      1.790699502
1       -0.553414397     -2.685792420      4.053746450
1       -3.599919884     -2.099480782      0.973641844
6       -1.978056079     -2.133755882      2.449527999
1       -1.177631158     -2.120106428      1.688172110
1       -0.694419086      3.775509181      5.029608332
1       -2.256326310     -3.066322191      4.418806837
6        0.130891807      3.258243668      4.509399001
1        0.478334093      2.446439773      5.170211405
6       -1.191094383      0.314792001      2.745928812
6       -0.321354462      2.730035724      3.127381983
6       -2.186240219     -0.691912571      2.922704379
6       -1.377753883      1.629519287      3.261760122
6       -2.582100110      1.919086986      3.932521854
6       -3.367357277     -0.346035258      3.607912359
6       -3.573107795      0.946860708      4.105011326
1       -2.741370442      2.928511024      4.328001711
1       -4.138985913     -1.108576352      3.755452209
1        0.560880878      2.293058089      2.628050627
1       -4.501605179      1.192924100      4.631346582
1        0.954776769      3.984362870      4.394354238
1       -1.702520335      4.386992148      2.700846757
6       -0.819591272      3.900520745      2.251027813
1       -0.030866910      4.667064994      2.148902906
1       -1.108876484      3.561323091      1.244217181
1       -1.041871972      4.336292032     -4.064918718
6       -0.641445581      1.692655234     -2.344161781
1        0.106024199      1.271135427     -3.017704246
1        0.543374783      3.530778717     -3.797290861
6       -0.317806767      4.001397585     -3.301606007
7       -0.928934652      3.033053416     -2.401158509
6       -2.327834266      2.081365625     -0.871090358
6       -1.970614792      3.308833317     -1.508968918
6       -3.399679988      2.083660878      0.047522342
6       -2.624577550      4.525143634     -1.248924681
6       -4.062428531      3.288960955      0.306923883
1       -2.335439268      5.454183560     -1.750396806
6       -3.679607005      4.494802974     -0.328016837
1        0.037803679      4.879406260     -2.737142716
1       -4.896679661      3.300151740      1.015493826
1       -4.220177018      5.419592524     -0.101658845
1       -3.707557574      1.154127664      0.532770995
6       -1.457769568      1.029144833     -1.407971000
5       -1.781030338     -0.564265310     -1.487253319
6       -3.591340786     -1.825097099     -1.987371895
6       -2.653698145     -1.965763077     -3.036068031
6       -4.794635033     -2.528967063     -1.987889433
6       -2.895101846     -2.815848256     -4.114944293
6       -4.112982882     -3.535280585     -4.119757352
6       -5.043372333     -3.394613814     -3.078602717
8       -1.565575522     -1.154907332     -2.824687529
8       -3.143291896     -0.920676779     -1.054045988
1       -5.517099036     -2.406044105     -1.175704472
1       -2.167015314     -2.914667303     -4.925413233
1       -4.329166073     -4.212294851     -4.952774180
1       -5.979238281     -3.962266595     -3.106530086
1       -0.943755984     -1.291946533     -0.670522994

105
TS(M-J)
30       0.000000000      0.000000000      0.000000000
7        0.000000000      0.000000000      1.995608403
7        1.969978095      0.000000000     -0.331515597
6        2.777010264     -0.422890166      0.666049603
6        2.345566120     -0.694919325      1.984222652
6        1.113873292     -0.417405441      2.628284747
1        3.126960782     -1.078230306      2.645800760
6        4.267070740     -0.611862575      0.412747770
1        4.838526257      0.259862225      0.776228326
1        4.495417036     -0.740137124     -0.654929058
1        4.631140359     -1.491525154      0.967493766
6        2.523364484      0.497518018     -1.560893580
6        3.156969014      1.775864860     -1.588105616
6        2.349752067     -0.259974860     -2.759826034
6        2.796078470      0.300363419     -3.972419781
6        3.402754490      1.563434517     -4.017028944
6        3.583908028      2.284917750     -2.831799174
6        1.732807411     -1.662049033     -2.731515295
1        2.666478325     -0.263538979     -4.900468849
1        3.742645260      1.976569743     -4.972797012
1        4.071531107      3.265889339     -2.866440614
6        3.378978699      2.623030031     -0.329917827
6        1.107659410     -2.092009784     -4.071941555
1        0.384067679     -1.346198284     -4.435240119
1        0.567187521     -3.043705379     -3.936010163
1        1.873935633     -2.262506714     -4.849763576
6        2.764787941     -2.719813010     -2.269680737
1        0.918407729     -1.648980611     -1.982316256
1        3.626846239     -2.751313185     -2.959768488
1        2.302889787     -3.722477789     -2.258199871
1        3.143924653     -2.514582456     -1.256613481
6        2.478941605      3.878927282     -0.318189026
1        2.632026479      4.454710412      0.611410871
1        1.411532706      3.613387547     -0.384774716
1        2.721833849      4.544407027     -1.165938727
6        4.860800062      3.033493135     -0.163007919
1        3.096771914      2.017695980      0.547329004
1        5.179761554      3.730001344     -0.958284842
1        5.537536379      2.163444067     -0.197274030
1        5.010040299      3.548158655      0.802106178
6        1.108938473     -0.580538138      4.140250918
1        1.843952919     -1.340949354      4.446032363
1        0.116257042     -0.858417724      4.523214057
1        1.392514793      0.369070139      4.627756458
1       -4.259171961     -2.533297817      2.152613688
1       -1.753791479     -4.062185345      3.038211473
1       -3.198306012     -3.422221522      1.037886616
6       -1.849060106     -3.043439015      3.453429229
6       -3.365296979     -2.438887284      1.510272784
1       -0.921608839     -2.815528810      4.004829379
1       -3.582295454     -1.708361483      0.715962409
6       -2.121029925     -2.022504989      2.322488154
1       -1.254940882     -2.045476822      1.637350440
1       -0.511750386      3.707123441      5.173165632
1       -2.679310736     -3.052143472      4.182013413
6        0.290045279      3.156089898      4.650930800
1        0.581476881      2.310439988      5.296691207
6       -1.176916333      0.349666894      2.755172757
6       -0.169579610      2.688884318      3.249786401
6       -2.232981674     -0.600095248      2.877491180
6       -1.287453917      1.646193289      3.335472976
6       -2.475755041      1.973929677      4.016801004
6       -3.394079374     -0.219996290      3.578359710
6       -3.524008638      1.055437121      4.140382394
1       -2.576837174      2.970905755      4.460044593
1       -4.210320092     -0.942345650      3.685646221
1        0.694812436      2.217307434      2.750801641
1       -4.438179011      1.330637695      4.677185024
1        1.155390325      3.836548262      4.565434354
1       -1.454500192      4.426711361      2.847954868
6       -0.592135931      3.905625903      2.397243827
1        0.237284124      4.631262536      2.323314122
1       -0.886095412      3.607191294      1.378844735
1       -0.424591122      4.914017754     -3.838609326
6       -0.492655141      2.131836407     -2.351203144
1        0.232935328      1.680224857     -3.029055402
1        1.046367539      3.935399299     -3.502736793
6        0.194757068      4.459277049     -3.044667268
7       -0.577554602      3.506036536     -2.261679465
6       -2.194485009      2.607837006     -0.928658504
6       -1.624412995      3.833181623     -1.399005369
6       -3.310356786      2.667802257     -0.064418770
6       -2.118719501      5.095333553     -1.026267257
6       -3.810392485      3.920738324      0.307481237
1       -1.672902214      6.022072659     -1.401617607
6       -3.221862860      5.119589916     -0.163566506
1        0.585475077      5.260893772     -2.396179685
1       -4.677119729      3.977506060      0.973953440
1       -3.639385714      6.083535487      0.145343261
1       -3.776594820      1.745026033      0.290527462
6       -1.455397695      1.509260331     -1.546367003
5       -1.914625726     -0.002380361     -1.697784314
6       -3.689577973     -1.310095422     -2.147933828
6       -2.730954296     -1.499568960     -3.167275392
6       -4.882067928     -2.031523524     -2.123236664
6       -2.935220982     -2.418618354     -4.196033390
6       -4.140876819     -3.155932094     -4.175998232
6       -5.094049350     -2.966276667     -3.161932549
8       -1.664842406     -0.649982335     -2.982898902
8       -3.266930553     -0.337321233     -1.269684580
1       -5.621436546     -1.870045570     -1.333666452
1       -2.191408797     -2.553767628     -4.986352132
1       -4.331988647     -3.886678385     -4.968581274
1       -6.019769748     -3.550664964     -3.172766205
1       -1.105087055     -0.895831012     -0.796876740
